# Supplementary material for: catena-Poly[[[di­aqua­bis­(seleno­cyanato-κN)iron(II)]-μ-1,2-bis­(pyridin-4-yl)ethane-κ2 N:N′] 1,2-bis­(pyridin-4-yl)ethane disolvate dihydrate]
Source: Acta Crystallogr Sect E Struct Rep Online. 2013 May 15;69(Pt 6):m320–1. doi: 10.1107/S1600536813012312 (PMC3684883; doi:10.1107/S1600536813012312)
Supplement: Supplementary file 1 [file e-69-0m320-sup1.cif]

##############################################################################
#                                                                            #
# This CIF contains the data in a paper accepted for publication in          #
# Acta Crystallographica Section E. It conforms to the requirements of       #
# Notes for Authors for Acta Crystallographica Section E, and has been       #
# peer reviewed under the auspices of the IUCr Commission on Journals.       #
#                                                                            #
# Full details of the Crystallographic Information File format               #
# are given in the paper "The Crystallographic Information File (CIF):       #
# a New Standard Archive File for Crystallography" by S. R. Hall, F. H.      #
# Allen and I. D. Brown [Acta Cryst. (1991), A47, 655-685].                  #
#                                                                            #
# The current version of the core CIF dictionary is obtainable from          #
# ftp://ftp.iucr.org/pub/cif_core.dic.                                       #
#                                                                            #
# Software is freely available for graphical display of the structure(s)     #
# in this CIF. For information consult the CIF software page                 #
# http://www.iucr.org/resources/cif/software.                                #
#                                                                            #
# This file may be used for bona fide research purposes within the           #
# scientific community so long as proper attribution is given to the journal # 
# article from which it was obtained.                                        #
#                                                                            #
##############################################################################
data_I
_audit_creation_method     SHELXL-97
_chemical_name_systematic
;\
<i>catena</i>-Poly[[[diaquabis(selenocyanato-\k<i>N</i>)iron(II)]-\
\m-1,2-bis(pyridin-4-yl)ethane-\k^2^<i>N</i>:<i>N</i>']
1,2-bis(pyridin-4-yl)ethane disolvate dihydrate]
;
_chemical_name_common     ?
_chemical_formula_moiety     'C14 H16 Fe N4 O2 Se2, 2(C12 H12 N2), 2(H2 O)'
_chemical_formula_sum     'C38 H44 Fe N8 O4 Se2'
_chemical_formula_iupac
                       '[Fe (N C Se)2 (C12 H12 N2) (H2 O)2], 2C12 H12 N2, 2H2 O'
_chemical_formula_weight     890.58
_chemical_melting_point     ?
_symmetry_cell_setting     monoclinic
_symmetry_space_group_name_H-M     'P 21/c'
_symmetry_space_group_name_Hall     '-P 2ybc'
loop_
    _symmetry_equiv_pos_as_xyz
    'x, y, z'
    '-x, y+1/2, -z+1/2'
    '-x, -y, -z'
    'x, -y-1/2, z-1/2'
_cell_length_a     8.0790(6)
_cell_length_b     14.1870(7)
_cell_length_c     17.6553(12)
_cell_angle_alpha     90.00
_cell_angle_beta     102.645(8)
_cell_angle_gamma     90.00
_cell_volume     1974.5(2)
_cell_formula_units_Z     2
_cell_measurement_reflns_used     20183
_cell_measurement_theta_min     2.36
_cell_measurement_theta_max     27.50
_cell_measurement_temperature     293(2)
_exptl_crystal_description     block
_exptl_crystal_colour     red
_exptl_crystal_size_max     0.2300
_exptl_crystal_size_mid     0.1635
_exptl_crystal_size_min     0.0877
_exptl_crystal_density_diffrn     1.498
_exptl_crystal_density_meas     ?
_exptl_crystal_density_method     'not measured'
_exptl_crystal_F_000     908
_exptl_absorpt_coefficient_mu     2.275
_exptl_absorpt_correction_type     numerical
_exptl_absorpt_process_details     '(X-SHAPE and X-RED32; Stoe & Cie, 2008)'
_exptl_absorpt_correction_T_min     0.645
_exptl_absorpt_correction_T_max     0.818
_exptl_special_details     ?
_diffrn_ambient_temperature     293(2)
_diffrn_radiation_type     MoK\a
_diffrn_radiation_wavelength     0.71073
_diffrn_radiation_source     'fine-focus sealed tube'
_diffrn_radiation_monochromator     graphite
_diffrn_measurement_device_type     'Stoe IPDS-2'
_diffrn_measurement_method     'omega scan'
_diffrn_detector_area_resol_mean     ?
_diffrn_reflns_number     20183
_diffrn_reflns_av_R_equivalents     0.0945
_diffrn_reflns_av_sigmaI/netI     0.0588
_diffrn_reflns_theta_min     2.36
_diffrn_reflns_theta_max     27.50
_diffrn_reflns_theta_full     27.50
_diffrn_measured_fraction_theta_max     0.983
_diffrn_measured_fraction_theta_full     0.983
_diffrn_reflns_limit_h_min     -10
_diffrn_reflns_limit_h_max     10
_diffrn_reflns_limit_k_min     -18
_diffrn_reflns_limit_k_max     18
_diffrn_reflns_limit_l_min     -22
_diffrn_reflns_limit_l_max     22
_diffrn_standards_number     0
_diffrn_standards_interval_count     ?
_diffrn_standards_interval_time     0
_diffrn_standards_decay_%     0
_refine_special_details
;
 Refinement of F^2^ against ALL reflections.  The weighted R-factor wR and
 goodness of fit S are based on F^2^, conventional R-factors R are based
 on F, with F set to zero for negative F^2^. The threshold expression of
 F^2^ > 2sigma(F^2^) is used only for calculating R-factors(gt) etc. and is
 not relevant to the choice of reflections for refinement.  R-factors based
 on F^2^ are statistically about twice as large as those based on F, and R-
 factors based on ALL data will be even larger.
;
_reflns_number_total     4540
_reflns_number_gt     3659
_reflns_threshold_expression     I>2sigma(I)
_refine_ls_structure_factor_coef     Fsqd
_refine_ls_matrix_type     full
_refine_ls_R_factor_all     0.0656
_refine_ls_R_factor_gt     0.0449
_refine_ls_wR_factor_gt     0.1034
_refine_ls_wR_factor_ref     0.1194
_refine_ls_goodness_of_fit_ref     1.092
_refine_ls_restrained_S_all     1.092
_refine_ls_number_reflns     4540
_refine_ls_number_parameters     242
_refine_ls_number_restraints     0
_refine_ls_hydrogen_treatment     constr
_refine_ls_weighting_scheme     calc
_refine_ls_weighting_details
         'calc w=1/[\s^2^(Fo^2^)+(0.0393P)^2^+4.2316P] where P=(Fo^2^+2Fc^2^)/3'
_atom_sites_solution_hydrogens     geom
_atom_sites_solution_primary     direct
_atom_sites_solution_secondary     difmap
_refine_ls_shift/su_max     0.001
_refine_ls_shift/su_mean     0.000
_refine_diff_density_max     0.577
_refine_diff_density_min     -0.876
_refine_ls_extinction_method     none
_refine_ls_extinction_coef     ?
loop_
    _atom_type_symbol
    _atom_type_description
    _atom_type_scat_dispersion_real
    _atom_type_scat_dispersion_imag
    _atom_type_scat_source
    'C' 'C' 0.0033 0.0016
                         'International Tables Vol C Tables 4.2.6.8 and 6.1.1.4'
    'H' 'H' 0.0000 0.0000
                         'International Tables Vol C Tables 4.2.6.8 and 6.1.1.4'
    'N' 'N' 0.0061 0.0033
                         'International Tables Vol C Tables 4.2.6.8 and 6.1.1.4'
    'Fe' 'Fe' 0.3463 0.8444
                         'International Tables Vol C Tables 4.2.6.8 and 6.1.1.4'
    'Se' 'Se' -0.0929 2.2259
                         'International Tables Vol C Tables 4.2.6.8 and 6.1.1.4'
    'O' 'O' 0.0106 0.0060
                         'International Tables Vol C Tables 4.2.6.8 and 6.1.1.4'
_computing_data_collection     'X-AREA (Stoe & Cie, 2008)'
_computing_cell_refinement     'X-AREA (Stoe & Cie, 2008)'
_computing_data_reduction     'X-AREA (Stoe & Cie, 2008)'
_computing_structure_solution     'SHELXS97 (Sheldrick, 2008)'
_computing_structure_refinement     'SHELXL97 (Sheldrick, 2008)'
_computing_molecular_graphics
;
XP in SHELXTL (Sheldrick, 2008) and DIAMOND (Brandenburg, 2011)
;
_computing_publication_material
                 'XCIF in SHELXTL (Sheldrick, 2008) and publCIF (Westrip, 2010)'
loop_
    _atom_site_type_symbol
    _atom_site_label
    _atom_site_fract_x
    _atom_site_fract_y
    _atom_site_fract_z
    _atom_site_U_iso_or_equiv
    _atom_site_adp_type
    _atom_site_calc_flag
    _atom_site_refinement_flags
    _atom_site_occupancy
    _atom_site_symmetry_multiplicity
    _atom_site_disorder_assembly
    _atom_site_disorder_group
    Fe Fe1 1.0000 0.0000 0.5000 0.01501(15) Uani d S 1 2 . .
    N N1 1.0298(4) -0.0036(2) 0.62294(18) 0.0224(6) Uani d . 1 1 . .
    C C1 0.9954(4) -0.0081(2) 0.6834(2) 0.0174(7) Uani d . 1 1 . .
    Se Se1 0.94592(5) -0.01632(3) 0.77704(2) 0.02554(12) Uani d . 1 1 . .
    N N10 0.9925(4) 0.16528(19) 0.50356(18) 0.0189(6) Uani d . 1 1 . .
    C C10 1.0341(5) 0.2181(2) 0.4477(2) 0.0229(8) Uani d . 1 1 . .
    H H10 1.0757 0.1878 0.4090 0.028 Uiso calc R 1 1 . .
    C C11 1.0186(5) 0.3159(2) 0.4442(2) 0.0246(8) Uani d . 1 1 . .
    H H11 1.0494 0.3489 0.4040 0.030 Uiso calc R 1 1 . .
    C C12 0.9576(5) 0.3639(2) 0.5007(2) 0.0223(8) Uani d . 1 1 . .
    C C13 0.9174(6) 0.3093(2) 0.5604(2) 0.0251(8) Uani d . 1 1 . .
    H H13 0.8780 0.3379 0.6004 0.030 Uiso calc R 1 1 . .
    C C14 0.9370(5) 0.2119(2) 0.5591(2) 0.0229(8) Uani d . 1 1 . .
    H H14 0.9099 0.1770 0.5994 0.027 Uiso calc R 1 1 . .
    C C15 0.9243(6) 0.4693(2) 0.4954(3) 0.0353(11) Uani d . 1 1 . .
    H H15A 0.8506 0.4826 0.4454 0.042 Uiso calc R 1 1 . .
    H H15B 0.8631 0.4864 0.5349 0.042 Uiso calc R 1 1 . .
    N N20 0.5764(5) 0.1671(2) 0.6762(2) 0.0319(8) Uani d . 1 1 . .
    C C20 0.6829(6) 0.2156(3) 0.7307(3) 0.0319(9) Uani d . 1 1 . .
    H H20 0.7699 0.1830 0.7635 0.038 Uiso calc R 1 1 . .
    C C21 0.6708(6) 0.3120(3) 0.7410(3) 0.0296(9) Uani d . 1 1 . .
    H H21 0.7474 0.3429 0.7801 0.036 Uiso calc R 1 1 . .
    C C22 0.5421(5) 0.3616(2) 0.6920(2) 0.0254(8) Uani d . 1 1 . .
    C C23 0.4316(6) 0.3110(3) 0.6357(3) 0.0320(9) Uani d . 1 1 . .
    H H23 0.3433 0.3414 0.6020 0.038 Uiso calc R 1 1 . .
    C C24 0.4532(6) 0.2150(3) 0.6300(3) 0.0342(10) Uani d . 1 1 . .
    H H24 0.3775 0.1821 0.5918 0.041 Uiso calc R 1 1 . .
    C C25 0.5290(6) 0.4669(3) 0.6976(2) 0.0291(9) Uani d . 1 1 . .
    H H25A 0.6028 0.4888 0.7453 0.035 Uiso calc R 1 1 . .
    H H25B 0.4135 0.4844 0.6987 0.035 Uiso calc R 1 1 . .
    C C26 0.5799(6) 0.5132(3) 0.6283(2) 0.0277(8) Uani d . 1 1 . .
    H H26A 0.6899 0.4891 0.6241 0.033 Uiso calc R 1 1 . .
    H H26B 0.4986 0.4955 0.5815 0.033 Uiso calc R 1 1 . .
    C C27 0.5889(5) 0.6193(2) 0.6332(2) 0.0229(8) Uani d . 1 1 . .
    C C28 0.6949(5) 0.6639(3) 0.6955(2) 0.0253(8) Uani d . 1 1 . .
    H H28 0.7595 0.6288 0.7359 0.030 Uiso calc R 1 1 . .
    C C29 0.7026(5) 0.7616(3) 0.6964(2) 0.0283(8) Uani d . 1 1 . .
    H H29 0.7759 0.7909 0.7376 0.034 Uiso calc R 1 1 . .
    C C30 0.5083(7) 0.7723(3) 0.5820(3) 0.0365(10) Uani d . 1 1 . .
    H H30 0.4436 0.8091 0.5429 0.044 Uiso calc R 1 1 . .
    C C31 0.4938(6) 0.6753(3) 0.5756(3) 0.0329(9) Uani d . 1 1 . .
    H H31 0.4209 0.6480 0.5332 0.039 Uiso calc R 1 1 . .
    N N21 0.6101(5) 0.8156(2) 0.6412(2) 0.0309(8) Uani d . 1 1 . .
    O O1 1.2588(3) 0.00213(19) 0.50632(15) 0.0241(5) Uani d . 1 1 . .
    H H1O1 1.2976 -0.0004 0.4672 0.036 Uiso d R 1 1 . .
    H H2O1 1.3430 -0.0061 0.5412 0.036 Uiso d R 1 1 . .
    O O2 1.4393(4) 0.00140(17) 0.39471(15) 0.0227(5) Uani d . 1 1 . .
    H H1O2 1.3985 -0.0371 0.3612 0.034 Uiso d R 1 1 . .
    H H2O2 1.3942 0.0526 0.3828 0.034 Uiso d R 1 1 . .
loop_
    _atom_site_aniso_label
    _atom_site_aniso_U_11
    _atom_site_aniso_U_22
    _atom_site_aniso_U_33
    _atom_site_aniso_U_12
    _atom_site_aniso_U_13
    _atom_site_aniso_U_23
    Fe1 0.0173(3) 0.0124(3) 0.0164(3) 0.0008(2) 0.0059(3) 0.0003(2)
    N1 0.0271(16) 0.0203(14) 0.0197(15) 0.0008(12) 0.0049(13) 0.0006(11)
    C1 0.0183(16) 0.0117(14) 0.0204(17) 0.0007(12) 0.0007(13) -0.0002(11)
    Se1 0.0285(2) 0.03071(19) 0.01874(19) -0.00250(16) 0.00811(15) -0.00011(14)
    N10 0.0242(15) 0.0135(13) 0.0199(14) 0.0008(11) 0.0067(12) 0.0008(10)
    C10 0.032(2) 0.0146(15) 0.0268(19) -0.0005(14) 0.0168(17) -0.0018(13)
    C11 0.034(2) 0.0159(15) 0.029(2) -0.0030(14) 0.0198(18) 0.0026(13)
    C12 0.0263(19) 0.0118(15) 0.032(2) -0.0015(13) 0.0132(17) -0.0007(13)
    C13 0.037(2) 0.0166(16) 0.0266(19) 0.0007(15) 0.0166(17) -0.0031(14)
    C14 0.034(2) 0.0151(15) 0.0214(17) 0.0023(14) 0.0110(16) 0.0017(13)
    C15 0.045(3) 0.0125(16) 0.059(3) 0.0014(16) 0.034(2) -0.0004(16)
    N20 0.044(2) 0.0205(15) 0.0312(18) 0.0000(14) 0.0075(17) -0.0019(13)
    C20 0.034(2) 0.0256(19) 0.036(2) 0.0033(16) 0.0073(19) 0.0017(16)
    C21 0.033(2) 0.0226(18) 0.034(2) -0.0059(15) 0.0077(18) -0.0015(15)
    C22 0.031(2) 0.0181(16) 0.032(2) -0.0014(14) 0.0172(18) -0.0003(14)
    C23 0.038(2) 0.0248(19) 0.032(2) 0.0006(16) 0.0034(19) 0.0013(15)
    C24 0.048(3) 0.0226(18) 0.029(2) -0.0054(17) 0.003(2) -0.0039(15)
    C25 0.034(2) 0.0204(17) 0.037(2) -0.0012(15) 0.0168(19) -0.0042(15)
    C26 0.037(2) 0.0181(16) 0.030(2) 0.0010(15) 0.0115(18) -0.0013(14)
    C27 0.0235(19) 0.0179(16) 0.029(2) 0.0002(13) 0.0098(16) -0.0015(13)
    C28 0.025(2) 0.0213(17) 0.032(2) 0.0019(14) 0.0101(17) 0.0002(14)
    C29 0.031(2) 0.0211(17) 0.034(2) -0.0025(15) 0.0099(18) -0.0030(15)
    C30 0.047(3) 0.0242(19) 0.037(2) 0.0062(18) 0.007(2) 0.0079(16)
    C31 0.040(2) 0.0262(19) 0.030(2) -0.0027(17) 0.0022(19) 0.0004(15)
    N21 0.040(2) 0.0194(15) 0.036(2) 0.0017(14) 0.0137(17) 0.0011(13)
    O1 0.0186(13) 0.0350(14) 0.0195(12) 0.0013(10) 0.0059(11) 0.0015(10)
    O2 0.0271(14) 0.0174(11) 0.0231(13) 0.0031(10) 0.0043(11) -0.0012(9)
_geom_special_details
;
 All esds (except the esd in the dihedral angle between two l.s. planes)
 are estimated using the full covariance matrix.  The cell esds are taken
 into account individually in the estimation of esds in distances, angles
 and torsion angles; correlations between esds in cell parameters are only
 used when they are defined by crystal symmetry.  An approximate (isotropic)
 treatment of cell esds is used for estimating esds involving l.s. planes.
;
loop_
    _geom_bond_atom_site_label_1
    _geom_bond_atom_site_label_2
    _geom_bond_site_symmetry_2
    _geom_bond_distance
    _geom_bond_publ_flag
    Fe1 O1 . 2.069(3) y
    Fe1 O1 3_756 2.069(3) ?
    Fe1 N1 3_756 2.132(3) ?
    Fe1 N1 . 2.132(3) y
    Fe1 N10 3_756 2.347(3) ?
    Fe1 N10 . 2.347(3) y
    N1 C1 . 1.162(5) ?
    C1 Se1 . 1.788(4) ?
    N10 C10 . 1.339(5) ?
    N10 C14 . 1.339(5) ?
    C10 C11 . 1.393(5) ?
    C10 H10 . 0.9300 ?
    C11 C12 . 1.384(5) ?
    C11 H11 . 0.9300 ?
    C12 C13 . 1.402(5) ?
    C12 C15 . 1.519(5) ?
    C13 C14 . 1.392(5) ?
    C13 H13 . 0.9300 ?
    C14 H14 . 0.9300 ?
    C15 C15 3_766 1.481(9) ?
    C15 H15A . 0.9700 ?
    C15 H15B . 0.9700 ?
    N20 C24 . 1.327(6) ?
    N20 C20 . 1.333(6) ?
    C20 C21 . 1.386(5) ?
    C20 H20 . 0.9300 ?
    C21 C22 . 1.390(6) ?
    C21 H21 . 0.9300 ?
    C22 C23 . 1.383(6) ?
    C22 C25 . 1.503(5) ?
    C23 C24 . 1.379(6) ?
    C23 H23 . 0.9300 ?
    C24 H24 . 0.9300 ?
    C25 C26 . 1.522(6) ?
    C25 H25A . 0.9700 ?
    C25 H25B . 0.9700 ?
    C26 C27 . 1.508(5) ?
    C26 H26A . 0.9700 ?
    C26 H26B . 0.9700 ?
    C27 C31 . 1.383(6) ?
    C27 C28 . 1.390(5) ?
    C28 C29 . 1.388(5) ?
    C28 H28 . 0.9300 ?
    C29 N21 . 1.333(5) ?
    C29 H29 . 0.9300 ?
    C30 N21 . 1.330(6) ?
    C30 C31 . 1.384(6) ?
    C30 H30 . 0.9300 ?
    C31 H31 . 0.9300 ?
    O1 H1O1 . 0.8201 ?
    O1 H2O1 . 0.8201 ?
    O2 H1O2 . 0.8199 ?
    O2 H2O2 . 0.8200 ?
loop_
    _geom_angle_atom_site_label_1
    _geom_angle_atom_site_label_2
    _geom_angle_atom_site_label_3
    _geom_angle_site_symmetry_1
    _geom_angle_site_symmetry_3
    _geom_angle
    _geom_angle_publ_flag
    O1 Fe1 O1 . 3_756 180.0000(10)
                                 ?
    O1 Fe1 N1 . 3_756 86.68(12) ?
    O1 Fe1 N1 3_756 3_756 93.32(12) ?
    O1 Fe1 N1 . . 93.32(12) ?
    O1 Fe1 N1 3_756 . 86.68(12) ?
    N1 Fe1 N1 3_756 . 180.0000(10)
                                 ?
    O1 Fe1 N10 . 3_756 89.09(11) ?
    O1 Fe1 N10 3_756 3_756 90.91(11) ?
    N1 Fe1 N10 3_756 3_756 89.69(11) ?
    N1 Fe1 N10 . 3_756 90.31(11) ?
    O1 Fe1 N10 . . 90.91(11) ?
    O1 Fe1 N10 3_756 . 89.09(11) ?
    N1 Fe1 N10 3_756 . 90.31(11) ?
    N1 Fe1 N10 . . 89.69(11) ?
    N10 Fe1 N10 3_756 . 180.0000(10)
                                   ?
    C1 N1 Fe1 . . 160.1(3) ?
    N1 C1 Se1 . . 178.9(3) ?
    C10 N10 C14 . . 116.2(3) ?
    C10 N10 Fe1 . . 121.8(2) ?
    C14 N10 Fe1 . . 121.8(2) ?
    N10 C10 C11 . . 123.7(3) ?
    N10 C10 H10 . . 118.1 ?
    C11 C10 H10 . . 118.1 ?
    C12 C11 C10 . . 120.1(3) ?
    C12 C11 H11 . . 120.0 ?
    C10 C11 H11 . . 120.0 ?
    C11 C12 C13 . . 116.5(3) ?
    C11 C12 C15 . . 121.8(3) ?
    C13 C12 C15 . . 121.6(3) ?
    C14 C13 C12 . . 119.4(3) ?
    C14 C13 H13 . . 120.3 ?
    C12 C13 H13 . . 120.3 ?
    N10 C14 C13 . . 124.0(3) ?
    N10 C14 H14 . . 118.0 ?
    C13 C14 H14 . . 118.0 ?
    C15 C15 C12 3_766 . 116.2(5) ?
    C15 C15 H15A 3_766 . 108.2 ?
    C12 C15 H15A . . 108.2 ?
    C15 C15 H15B 3_766 . 108.2 ?
    C12 C15 H15B . . 108.2 ?
    H15A C15 H15B . . 107.4 ?
    C24 N20 C20 . . 117.3(3) ?
    N20 C20 C21 . . 123.4(4) ?
    N20 C20 H20 . . 118.3 ?
    C21 C20 H20 . . 118.3 ?
    C20 C21 C22 . . 118.9(4) ?
    C20 C21 H21 . . 120.5 ?
    C22 C21 H21 . . 120.5 ?
    C23 C22 C21 . . 117.5(3) ?
    C23 C22 C25 . . 121.3(4) ?
    C21 C22 C25 . . 121.1(4) ?
    C24 C23 C22 . . 119.6(4) ?
    C24 C23 H23 . . 120.2 ?
    C22 C23 H23 . . 120.2 ?
    N20 C24 C23 . . 123.4(4) ?
    N20 C24 H24 . . 118.3 ?
    C23 C24 H24 . . 118.3 ?
    C22 C25 C26 . . 109.9(3) ?
    C22 C25 H25A . . 109.7 ?
    C26 C25 H25A . . 109.7 ?
    C22 C25 H25B . . 109.7 ?
    C26 C25 H25B . . 109.7 ?
    H25A C25 H25B . . 108.2 ?
    C27 C26 C25 . . 113.8(3) ?
    C27 C26 H26A . . 108.8 ?
    C25 C26 H26A . . 108.8 ?
    C27 C26 H26B . . 108.8 ?
    C25 C26 H26B . . 108.8 ?
    H26A C26 H26B . . 107.7 ?
    C31 C27 C28 . . 117.9(3) ?
    C31 C27 C26 . . 121.3(4) ?
    C28 C27 C26 . . 120.8(3) ?
    C29 C28 C27 . . 118.8(4) ?
    C29 C28 H28 . . 120.6 ?
    C27 C28 H28 . . 120.6 ?
    N21 C29 C28 . . 123.3(4) ?
    N21 C29 H29 . . 118.3 ?
    C28 C29 H29 . . 118.3 ?
    N21 C30 C31 . . 123.3(4) ?
    N21 C30 H30 . . 118.3 ?
    C31 C30 H30 . . 118.3 ?
    C27 C31 C30 . . 119.2(4) ?
    C27 C31 H31 . . 120.4 ?
    C30 C31 H31 . . 120.4 ?
    C30 N21 C29 . . 117.4(3) ?
    Fe1 O1 H1O1 . . 121.5 ?
    Fe1 O1 H2O1 . . 134.5 ?
    H1O1 O1 H2O1 . . 102.6 ?
    H1O2 O2 H2O2 . . 108.6 ?
loop_
    _geom_hbond_atom_site_label_D
    _geom_hbond_atom_site_label_H
    _geom_hbond_atom_site_label_A
    _geom_hbond_site_symmetry_A
    _geom_hbond_distance_DH
    _geom_hbond_distance_HA
    _geom_hbond_distance_DA
    _geom_hbond_angle_DHA
    O1 H1O1 O2 . 0.82 1.89 2.696(4) 165.5
    O1 H2O1 O2 3_856 0.82 1.87 2.672(4) 164.6
    O2 H1O2 N20 3_756 0.82 1.98 2.688(4) 143.6
    O2 H2O2 N21 3_766 0.82 1.92 2.682(4) 155.2
_iucr_refine_instructions_details
;
TITL Fe(NCSe)2(bpa)(H2O)2*(bpa)*(H2O) in P2(1)/c
CELL 0.71073   8.0790  14.1870  17.6553  90.000 102.645  90.000
ZERR    2.00   0.0006   0.0007   0.0012   0.000   0.008   0.000
LATT  1
SYMM -X, 0.5+Y, 0.5-Z
SFAC C H N FE SE O
UNIT 76 88 16 2 4 8
L.S. 10
ACTA
TWIN -1 0 0 0 -1 0 1 0 1
BOND $H
HTAB
HTAB O1 O2
EQIV $1 -x+3, -y, -z+1
HTAB O1 O2_$1
EQIV $2 -x+2, -y, -z+1
HTAB O2 N20_$2
EQIV $3 -x+2, -y+1, -z+1
HTAB O2 N21_$3
WGHT    0.039300    4.231600
BASF   0.03696
FVAR       0.51207
FE1   4    1.000000    0.000000    0.500000    10.50000    0.01728    0.01236 =
         0.01639    0.00029    0.00586    0.00083
N1    3    1.029785   -0.003631    0.622945    11.00000    0.02708    0.02032 =
         0.01968    0.00063    0.00488    0.00075
C1    1    0.995419   -0.008096    0.683409    11.00000    0.01832    0.01175 =
         0.02039   -0.00015    0.00074    0.00073
SE1   5    0.945920   -0.016325    0.777044    11.00000    0.02853    0.03071 =
         0.01874   -0.00011    0.00811   -0.00250
N10   3    0.992460    0.165279    0.503562    11.00000    0.02422    0.01348 =
         0.01989    0.00084    0.00672    0.00077
C10   1    1.034114    0.218072    0.447714    11.00000    0.03208    0.01459 =
         0.02683   -0.00183    0.01677   -0.00051
AFIX  43
H10   2    1.075746    0.187757    0.409039    11.00000   -1.20000
AFIX   0
C11   1    1.018623    0.315887    0.444249    11.00000    0.03445    0.01593 =
         0.02946    0.00256    0.01984   -0.00300
AFIX  43
H11   2    1.049361    0.348945    0.403961    11.00000   -1.20000
AFIX   0
C12   1    0.957550    0.363914    0.500689    11.00000    0.02629    0.01180 =
         0.03183   -0.00071    0.01319   -0.00153
C13   1    0.917365    0.309292    0.560373    11.00000    0.03651    0.01656 =
         0.02664   -0.00315    0.01655    0.00070
AFIX  43
H13   2    0.877962    0.337909    0.600431    11.00000   -1.20000
AFIX   0
C14   1    0.936963    0.211851    0.559147    11.00000    0.03429    0.01509 =
         0.02144    0.00166    0.01099    0.00227
AFIX  43
H14   2    0.909872    0.176986    0.599369    11.00000   -1.20000
AFIX   0
C15   1    0.924325    0.469322    0.495402    11.00000    0.04500    0.01249 =
         0.05855   -0.00042    0.03353    0.00138
AFIX  23
H15A  2    0.850608    0.482648    0.445350    11.00000   -1.20000
H15B  2    0.863129    0.486408    0.534916    11.00000   -1.20000
AFIX   0
N20   3    0.576361    0.167104    0.676151    11.00000    0.04364    0.02050 =
         0.03122   -0.00189    0.00750    0.00001
C20   1    0.682941    0.215554    0.730688    11.00000    0.03402    0.02564 =
         0.03600    0.00169    0.00728    0.00327
AFIX  43
H20   2    0.769940    0.182982    0.763501    11.00000   -1.20000
AFIX   0
C21   1    0.670760    0.311954    0.740998    11.00000    0.03272    0.02256 =
         0.03383   -0.00148    0.00772   -0.00585
AFIX  43
H21   2    0.747416    0.342897    0.780062    11.00000   -1.20000
AFIX   0
C22   1    0.542124    0.361602    0.692005    11.00000    0.03058    0.01813 =
         0.03229   -0.00032    0.01716   -0.00144
C23   1    0.431629    0.310953    0.635739    11.00000    0.03776    0.02476 =
         0.03155    0.00129    0.00336    0.00056
AFIX  43
H23   2    0.343333    0.341413    0.601967    11.00000   -1.20000
AFIX   0
C24   1    0.453168    0.214984    0.630010    11.00000    0.04826    0.02258 =
         0.02933   -0.00393    0.00291   -0.00539
AFIX  43
H24   2    0.377455    0.182136    0.591845    11.00000   -1.20000
AFIX   0
C25   1    0.529021    0.466935    0.697589    11.00000    0.03440    0.02041 =
         0.03666   -0.00421    0.01681   -0.00117
AFIX  23
H25A  2    0.602790    0.488833    0.745278    11.00000   -1.20000
H25B  2    0.413479    0.484361    0.698705    11.00000   -1.20000
AFIX   0
C26   1    0.579876    0.513223    0.628325    11.00000    0.03712    0.01814 =
         0.02987   -0.00132    0.01146    0.00096
AFIX  23
H26A  2    0.689880    0.489135    0.624132    11.00000   -1.20000
H26B  2    0.498640    0.495498    0.581457    11.00000   -1.20000
AFIX   0
C27   1    0.588866    0.619318    0.633187    11.00000    0.02353    0.01794 =
         0.02917   -0.00147    0.00980    0.00022
C28   1    0.694907    0.663872    0.695532    11.00000    0.02465    0.02133 =
         0.03177    0.00016    0.01012    0.00191
AFIX  43
H28   2    0.759534    0.628833    0.735908    11.00000   -1.20000
AFIX   0
C29   1    0.702567    0.761603    0.696420    11.00000    0.03067    0.02108 =
         0.03439   -0.00305    0.00990   -0.00247
AFIX  43
H29   2    0.775893    0.790915    0.737648    11.00000   -1.20000
AFIX   0
C30   1    0.508295    0.772329    0.581966    11.00000    0.04737    0.02417 =
         0.03689    0.00795    0.00697    0.00620
AFIX  43
H30   2    0.443585    0.809145    0.542854    11.00000   -1.20000
AFIX   0
C31   1    0.493757    0.675272    0.575630    11.00000    0.03988    0.02618 =
         0.03003    0.00044    0.00220   -0.00271
AFIX  43
H31   2    0.420880    0.648035    0.533160    11.00000   -1.20000
AFIX   0
N21   3    0.610107    0.815594    0.641151    11.00000    0.03980    0.01936 =
         0.03605    0.00108    0.01371    0.00172
O1    6    1.258761    0.002128    0.506322    11.00000    0.01860    0.03504 =
         0.01947    0.00151    0.00589    0.00130
AFIX   3
H1O1  2    1.297640   -0.000422    0.467183    11.00000   -1.50000
H2O1  2    1.343029   -0.006052    0.541193    11.00000   -1.50000
AFIX   0
O2    6    1.439350    0.001401    0.394708    11.00000    0.02715    0.01738 =
         0.02312   -0.00115    0.00433    0.00313
AFIX   3
H1O2  2    1.398492   -0.037139    0.361208    11.00000   -1.50000
H2O2  2    1.394171    0.052641    0.382788    11.00000   -1.50000
HKLF 4
REM  Fe(NCSe)2(bpa)(H2O)2*(bpa)*(H2O) in P2(1)/c
REM R1 =  0.0449 for   3659 Fo > 4sig(Fo)  and  0.0656 for all   4540 data
REM    242 parameters refined using      0 restraints
END
WGHT      0.0393      4.1956
REM Highest difference peak  0.577,  deepest hole -0.876,  1-sigma level  0.148
Q1    1   1.0401  0.0389  0.8376  11.00000  0.05    0.58
Q2    1   1.0056  0.4724  0.5309  11.00000  0.05    0.57
Q3    1   0.8595  0.0473  0.7217  11.00000  0.05    0.56
Q4    1   0.8953  0.0840  0.4901  11.00000  0.05    0.55
Q5    1   0.8864 -0.0774  0.4912  11.00000  0.05    0.51
Q6    1   0.9202  0.0652  0.4405  11.00000  0.05    0.51
Q7    1   0.9705  0.4027  0.6605  11.00000  0.05    0.50
Q8    1   1.4614  0.0686  0.3598  11.00000  0.05    0.50
Q9    1   0.5274  0.4142  0.6948  11.00000  0.05    0.50
Q10   1   0.9180  0.3469  0.4979  11.00000  0.05    0.50
Q11   1   1.0715  0.3219  0.5024  11.00000  0.05    0.49
Q12   1   0.8622  0.4199  0.7728  11.00000  0.05    0.48
Q13   1   0.8622  0.6185  0.7754  11.00000  0.05    0.48
Q14   1   0.9105 -0.0458  0.4415  11.00000  0.05    0.47
Q15   1   1.1770  0.0242  0.5098  11.00000  0.05    0.47
Q16   1   1.4937 -0.0443  0.3074  11.00000  0.05    0.47
Q17   1   0.8563 -0.0933  0.7722  11.00000  0.05    0.47
Q18   1   1.4702 -0.0390  0.3611  11.00000  0.05    0.46
Q19   1   1.4920  0.0172  0.3131  11.00000  0.05    0.46
Q20   1   1.1507 -0.0157  0.7267  11.00000  0.05    0.46
;
data_global
_journal_date_recd_electronic     2013-05-02
_journal_date_accepted     2013-05-06
_journal_name_full     'Acta Crystallographica, Section E'
_journal_year     2013
_journal_volume     69
_journal_issue      6
_journal_page_first     m320
_journal_page_last     m321
_journal_paper_category     QM
_journal_paper_doi     10.1107/S1600536813012312
_journal_coeditor_code     ZL2548
_publ_contact_author
;
      Susanne W\"ohlert
      Institut f\"ur Anorganische Chemie
      Christian-Albrechts-Universit\"at Kiel
      Max-Eyth Strasse 2
      D-24118 Kiel
      Germany
;
_publ_contact_author_email     swoehlert@ac.uni-kiel.de
_publ_contact_author_fax     '(+)431-880-1520'
_publ_contact_author_phone     '(+)431-880-5546'
_publ_section_title
;\
<i>catena</i>-Poly[[[diaquabis(selenocyanato-\k<i>N</i>)iron(II)]-\m-1,2-\
bis(pyridin-4-yl)ethane-\k^2^<i>N</i>:<i>N</i>'] 1,2-bis(pyridin-4-yl)ethane
disolvate dihydrate]
;
loop_
    _publ_author_name
    _publ_author_footnote
    _publ_author_address
    'W\"ohlert, Susanne' .
;
Institut f\"ur Anorganische Chemie
Christian-Albrechts-Universit\"at Kiel
Max-Eyth-Strasse 2
24118 Kiel
Germany
;
    'Je\&s, Inke' .
;
Institut f\"ur Anorganische Chemie
Christian-Albrechts-Universit\"at Kiel
Max-Eyth-Strasse 2
24118 Kiel
Germany
;
    'N\"ather, Christian' .
;
Institut f\"ur Anorganische Chemie
Christian-Albrechts-Universit\"at Kiel
Max-Eyth-Strasse 2
24118 Kiel
Germany
;
_publ_section_synopsis     .
