# Supplementary material for: catena-Poly[[[di­aqua­bis­(seleno­cyanato-κN)iron(II)]-μ-1,2-bis­(pyridin-4-yl)ethane-κ2 N:N′] 1,2-bis­(pyridin-4-yl)ethane disolvate dihydrate]
Source: Acta Crystallogr Sect E Struct Rep Online. 2013 May 15;69(Pt 6):m320–1. doi: 10.1107/S1600536813012312 (PMC3684883; doi:10.1107/S1600536813012312)
Supplement: Supplementary file 2 [file e-69-0m320-Isup2.hkl]

# 
# h,k,l, Fc-squared, Fo-squared, sigma(Fo-squared) and status flag 
# 
data_I
_shelx_title ' Fe(NCSe)2(bpa)(H2O)2*(bpa)*(H2O) in P2(1)/c' 
_shelx_refln_list_code          4 
_shelx_F_calc_maximum      185.89 
_exptl_crystal_F_000       908.00 
_reflns_d_resolution_high  0.7695 
 
loop_ 
 _symmetry_equiv_pos_as_xyz 
 'x, y, z' 
 '-x, y+1/2, -z+1/2' 
 '-x, -y, -z' 
 'x, -y-1/2, z-1/2' 
 
_cell_length_a     8.0790 
_cell_length_b    14.1870 
_cell_length_c    17.6553 
_cell_angle_alpha  90.000 
_cell_angle_beta  102.645 
_cell_angle_gamma  90.000 
 
_shelx_F_squared_multiplier     1.000 
 
loop_ 
 _refln_index_h 
 _refln_index_k 
 _refln_index_l 
 _refln_F_squared_calc 
 _refln_F_squared_meas 
 _refln_F_squared_sigma 
 _refln_observed_status 
   9   0  -8        0.41       -3.38     49.81 o 
   7   0  -6      106.33      -38.25     38.25 o 
   5   0  -4      220.58      107.90     56.65 o 
   3   0  -2      110.66      164.60     91.22 o 
   1   0   0     6961.05     5016.36     97.03 o 
   1   0   0      267.13      215.29     81.88 o 
   3   0   0    28543.15    28104.83   4190.39 o 
   4   0   0    13090.87    13938.02   2010.92 o 
   5   0   0      762.41      781.39     62.49 o 
   6   0   0      379.68      126.54     42.95 o 
   7   0   0      169.42      206.16     37.92 o 
   8   0   0     1055.59     1189.72    136.85 o 
   9   0   0      133.67      117.96     39.32 o 
  10   0   0       61.97      105.85     67.62 o 
   1   1   0      110.78      184.93     73.53 o 
   2   1   0     2155.98     2139.57     78.08 o 
   3   1   0      463.69      472.40     37.60 o 
   4   1   0      274.78      274.46     27.30 o 
   5   1   0       48.45       32.85     23.69 o 
   6   1   0       25.90       13.94     27.04 o 
   7   1   0        6.78       31.46     20.62 o 
   8   1   0      342.43      375.03     32.51 o 
   9   1   0       90.97       27.34     28.86 o 
  10   1   0        5.96      -13.20     43.39 o 
   0   2   0    10559.74    10262.25    183.27 o 
   2   2   0    13553.46    13125.23     63.93 o 
   3   2   0     3919.79     3552.69    104.69 o 
   4   2   0     3343.96     3203.12    104.19 o 
   5   2   0     1876.82     1897.39     53.71 o 
   6   2   0      666.90      458.82     29.33 o 
   7   2   0       14.45       62.55     26.68 o 
   8   2   0       55.27       39.92     27.81 o 
   9   2   0      142.99      207.32     27.72 o 
  10   2   0      336.76      335.19     41.41 o 
   1   3   0       28.14      109.03     38.76 o 
   2   3   0      403.27      365.16     32.14 o 
   3   3   0      417.81      465.39     68.05 o 
   4   3   0      994.15     1141.30    125.52 o 
   5   3   0       23.35        5.32     37.49 o 
   6   3   0      425.26      432.63     28.43 o 
   7   3   0        7.52       58.00     34.06 o 
   8   3   0       14.16       -4.16     28.14 o 
   9   3   0      122.03       93.19     36.23 o 
  10   3   0       10.24        6.45     26.45 o 
   1   4   0    17205.67    16487.57    301.23 o 
   2   4   0    16606.92    15316.31    444.53 o 
   3   4   0     7805.91     7791.22    178.30 o 
   4   4   0     5897.12     6117.54     65.54 o 
   5   4   0       35.07       59.52     28.28 o 
   6   4   0      128.98        5.28     30.81 o 
   7   4   0       37.31       27.97     23.24 o 
   8   4   0      230.64      228.77     28.58 o 
   9   4   0      130.19      100.68     27.64 o 
  10   4   0      129.64      159.74     29.59 o 
   1   5   0      341.17      336.95     27.06 o 
   2   5   0      621.56     1467.65    548.27 o 
   3   5   0     2081.29     2190.42    125.00 o 
   4   5   0      609.97      529.63     25.06 o 
   5   5   0     2248.30     2501.25     79.82 o 
   6   5   0      419.62      384.91     31.12 o 
   7   5   0      549.50      583.63     49.63 o 
   8   5   0      124.16      149.19     32.89 o 
   9   5   0      170.56       32.04     38.29 o 
   1   6   0     9404.21     9034.30    249.08 o 
   2   6   0    25243.01    25603.81    262.50 o 
   3   6   0     9529.99     9426.80    323.94 o 
   4   6   0     4076.06     4243.97     99.07 o 
   5   6   0     1901.43     2178.16     67.06 o 
   6   6   0      131.93       46.18     24.09 o 
   7   6   0      210.86      219.77     28.08 o 
   8   6   0       49.69       23.09     26.31 o 
   9   6   0        9.24        1.40     34.98 o 
   1   7   0       60.33      123.21     26.33 o 
   2   7   0      563.61      594.53     24.72 o 
   3   7   0     1028.49      992.25    111.61 o 
   4   7   0     1102.36     1194.38     59.06 o 
   5   7   0      870.12      907.87     26.88 o 
   6   7   0     1242.62     1321.31     49.31 o 
   7   7   0      257.69      310.27     28.83 o 
   8   7   0      335.19      314.95     25.68 o 
   9   7   0       69.99      -23.72     29.98 o 
   0   8   0    10703.07    11244.32     77.21 o 
   1   8   0     5979.58     5633.14    160.50 o 
   2   8   0     4606.42     4492.37     70.23 o 
   3   8   0     2283.04     2357.70     26.96 o 
   4   8   0     3221.63     3305.48    159.12 o 
   5   8   0      594.99      633.54     47.97 o 
   6   8   0      106.32       17.35     26.22 o 
   7   8   0      203.69      202.54     32.85 o 
   8   8   0       24.05       43.54     38.32 o 
   9   8   0       32.51       22.37     41.50 o 
   1   9   0      575.50      574.86     32.34 o 
   2   9   0      949.47      975.96     26.49 o 
   3   9   0      339.50      383.36     36.26 o 
   4   9   0     3337.71     3593.50     89.81 o 
   5   9   0      417.26      422.65     31.97 o 
   6   9   0      515.43      586.56     42.15 o 
   7   9   0      132.84       70.61     32.79 o 
   8   9   0       89.11       40.73     32.68 o 
   0  10   0    12564.26    13965.95    503.62 o 
   1  10   0     3470.81     3644.03     80.84 o 
   2  10   0     4190.43     4367.05     68.33 o 
   3  10   0     2526.58     2598.55     81.72 o 
   4  10   0      719.41      759.97     49.46 o 
   5  10   0      784.71      696.15     49.82 o 
   6  10   0       33.53       43.58     31.01 o 
   7  10   0      133.87       12.61     46.26 o 
   8  10   0        1.85      -17.08     39.30 o 
   1  11   0       87.33      132.41     27.45 o 
   2  11   0      270.24      342.13     27.38 o 
   3  11   0     2846.00     2901.16     86.37 o 
   4  11   0      123.35      130.45     22.81 o 
   5  11   0     2022.59     2189.58     68.05 o 
   6  11   0     1041.11     1102.52     45.51 o 
   7  11   0      126.90      115.84     28.20 o 
   8  11   0      365.82      361.16     61.19 o 
   0  12   0     3533.48     3947.39    347.06 o 
   1  12   0     1185.21     1280.12     33.88 o 
   2  12   0      917.16      981.06     32.07 o 
   3  12   0     1619.39     1652.05     28.37 o 
   4  12   0     1277.22     1256.86     74.45 o 
   5  12   0      725.19      748.56     27.66 o 
   6  12   0      276.84      214.68     26.44 o 
   7  12   0      665.78      630.49     34.86 o 
   1  13   0      579.40      530.22     20.60 o 
   2  13   0      385.87      360.23     41.05 o 
   3  13   0      899.38      860.27     55.08 o 
   4  13   0     1976.95     2086.63     88.60 o 
   5  13   0      956.22      980.57     38.11 o 
   6  13   0      488.20      572.23     42.61 o 
   7  13   0      354.65      282.24     27.21 o 
   0  14   0     1220.17     1134.53     43.12 o 
   1  14   0     1173.03     1140.47     21.17 o 
   2  14   0      830.27      784.49     28.36 o 
   3  14   0      512.92      559.07     27.47 o 
   4  14   0      886.24      915.72     70.11 o 
   5  14   0      272.10      268.48     28.77 o 
   6  14   0       78.41       86.27     27.46 o 
   1  15   0       56.29       18.67     28.29 o 
   2  15   0      607.51      586.23     25.02 o 
   3  15   0      450.45      430.92     33.13 o 
   4  15   0      620.58      585.31     25.08 o 
   5  15   0      550.94      548.92     41.05 o 
   0  16   0      696.98      606.24     31.32 o 
   1  16   0      107.48      108.55     27.06 o 
   2  16   0      210.02      174.86     24.36 o 
   3  16   0      360.12      327.93     34.11 o 
   4  16   0       93.62       77.22     28.22 o 
   5  16   0      579.12      574.56     60.87 o 
   1  17   0       99.56       85.66     30.70 o 
   2  17   0       43.00       65.99     28.55 o 
   3  17   0      500.81      477.00     63.99 o 
   0  18   0      392.42      390.91     48.73 o 
   1  18   0       33.47       13.12     24.09 o 
   2  18   0      183.93      213.28     33.33 o 
 -10   1   1      338.64      279.90     32.03 o 
  -9   1   1      564.33      523.36     30.74 o 
  -8   1   1      271.50      393.28     86.63 o 
  -7   1   1      225.78      249.60     28.96 o 
  -6   1   1      745.15      662.67     28.47 o 
  -5   1   1      284.06      241.09     25.98 o 
  -4   1   1     1009.68      971.98    100.64 o 
  -3   1   1      548.72      526.81     40.34 o 
  -2   1   1     4803.60     4468.83     57.46 o 
  -1   1   1      121.12      188.47     55.66 o 
   1   1   1     3065.52     2570.43     50.85 o 
   2   1   1     6559.65     5837.58    168.80 o 
   3   1   1    18582.01    16319.66    622.27 o 
   4   1   1    16303.95    14885.66    794.60 o 
   5   1   1    11103.27     9968.57    443.19 o 
   6   1   1     6381.75     6667.77    423.17 o 
   7   1   1     3810.60     4015.04    246.63 o 
   8   1   1     2415.80     2367.00    140.97 o 
   9   1   1      488.71      466.11     28.20 o 
  10   1   1       26.88       10.35     42.91 o 
 -10   2   1      290.81      273.29     30.55 o 
  -9   2   1        6.39      -22.48     23.67 o 
  -8   2   1      136.87      103.23     26.42 o 
  -7   2   1      274.46       49.60     29.36 o 
  -6   2   1       10.29      -18.37     30.36 o 
  -5   2   1       21.52       -2.17     24.17 o 
  -4   2   1      114.81      153.18     29.93 o 
  -3   2   1      106.96      103.58     26.76 o 
  -2   2   1     2645.10     2378.47     50.88 o 
  -1   2   1     1657.88     2051.07    149.43 o 
   0   2   1      525.51      508.94     38.39 o 
   1   2   1      568.72      687.42     43.74 o 
   2   2   1      102.30      229.80     78.58 o 
   3   2   1       29.31       73.05     29.34 o 
   4   2   1       46.15       56.23     26.92 o 
   5   2   1      308.85      272.03     73.53 o 
   6   2   1       16.67       21.13     27.31 o 
   7   2   1      240.07      208.73     31.10 o 
   8   2   1       17.14       24.40     29.78 o 
   9   2   1       82.68       18.74     31.40 o 
  10   2   1       15.46       60.91     36.94 o 
 -10   3   1      211.56      234.32     70.81 o 
  -9   3   1      337.70      358.33     31.83 o 
  -8   3   1      257.70      276.14     25.06 o 
  -7   3   1       31.42       34.26     25.23 o 
  -6   3   1      185.76      189.13     26.59 o 
  -5   3   1     1187.44     1262.87     40.68 o 
  -4   3   1     1122.35     1147.23    106.70 o 
  -3   3   1      360.03      375.84     24.77 o 
  -2   3   1     2598.02     2317.71     53.76 o 
  -1   3   1      118.38       88.36     33.82 o 
   0   3   1     5748.82     5699.73     96.78 o 
   1   3   1     3180.34     2935.11     70.24 o 
   2   3   1     7983.12     7676.90    122.14 o 
   3   3   1     7589.61     6876.10    101.16 o 
   4   3   1    19116.50    20444.45    678.52 o 
   5   3   1     6146.60     5901.58    120.85 o 
   6   3   1     3058.40     3075.81    121.83 o 
   7   3   1     4294.60     4408.79    171.32 o 
   8   3   1      914.03      750.85     66.55 o 
   9   3   1      338.76      299.29     31.56 o 
 -10   4   1       12.05       16.35     32.34 o 
  -9   4   1      151.72      126.87     28.01 o 
  -8   4   1      158.00      168.10     25.89 o 
  -7   4   1      137.37       43.38     48.02 o 
  -6   4   1       60.44       32.15     28.28 o 
  -5   4   1      207.06      139.11     28.08 o 
  -4   4   1      956.67      996.18     29.56 o 
  -3   4   1       30.90       -0.76     31.62 o 
  -2   4   1     2463.81     2179.78     82.59 o 
  -1   4   1     2098.29     2137.31    227.41 o 
   0   4   1     3085.87     2828.03     64.26 o 
   1   4   1     1700.73     1683.55     45.83 o 
   2   4   1     1540.84     1505.39     39.57 o 
   3   4   1      474.43      477.03     29.69 o 
   4   4   1      678.77      703.64     26.73 o 
   5   4   1      311.13      311.32     34.69 o 
   6   4   1       32.10       -3.16     30.05 o 
   7   4   1      104.42       76.41     26.84 o 
   8   4   1      232.20      252.02     33.79 o 
   9   4   1       83.86      110.89     30.18 o 
  -9   5   1      342.00      366.36     31.15 o 
  -8   5   1       45.69       52.97     25.01 o 
  -7   5   1      204.55      216.04     25.17 o 
  -6   5   1      397.51      407.38     34.97 o 
  -5   5   1      298.25      313.08     26.19 o 
  -4   5   1      759.01      959.40    184.69 o 
  -3   5   1      714.42      772.97     35.22 o 
  -2   5   1      407.44      385.85     30.22 o 
  -1   5   1      589.46      514.16     32.10 o 
   0   5   1    11261.87    10951.50     69.13 o 
   1   5   1     4726.42     4325.62     57.33 o 
   2   5   1     5195.70     4948.95    150.05 o 
   3   5   1    17021.11    17105.12    448.62 o 
   4   5   1     8385.97     8218.74    215.19 o 
   5   5   1    10345.92    11529.67    307.16 o 
   6   5   1     3021.30     3141.88    103.09 o 
   7   5   1     2585.74     2537.38     96.14 o 
   8   5   1     1478.22     1369.17     60.40 o 
   9   5   1      119.37       83.58     30.42 o 
  -9   6   1      382.58      440.35     50.17 o 
  -8   6   1      373.95      373.51     27.29 o 
  -7   6   1      663.98      513.46     35.80 o 
  -1   0   2       16.04      136.14    149.34 o 
  -3   0   4      128.88      104.87     34.38 o 
  -5   0   6      376.47      267.72    124.04 o 
  -7   0   8        0.66        9.24     37.52 o 
  -9   0  10       24.08       13.53     31.92 o 
  -6   6   1      519.93      506.67     31.24 o 
  -5   6   1       29.83       12.83     28.58 o 
  -4   6   1        5.09       10.08     22.38 o 
  -3   6   1     1168.27     1189.45     67.11 o 
  -2   6   1     1400.74     1320.81     35.94 o 
  -1   6   1     3049.73     3111.85    107.15 o 
   0   6   1     6668.04     6943.45     78.93 o 
   1   6   1      809.99      739.94     30.12 o 
   2   6   1     2643.87     2573.68     83.27 o 
   3   6   1      817.34      814.12     28.14 o 
   4   6   1      236.68      199.84     30.08 o 
   5   6   1      344.89      245.62     39.21 o 
   6   6   1       54.48       -5.02     26.76 o 
   7   6   1       43.31        3.11     26.80 o 
   8   6   1       66.71       11.96     30.17 o 
   9   6   1      207.53      140.42     31.05 o 
  -9   7   1      509.48      409.33     43.25 o 
  -8   7   1      633.53      670.21     31.81 o 
  -7   7   1      483.26      548.56     38.10 o 
  -6   7   1      112.10      143.04     29.97 o 
  -5   7   1       44.55       34.47     32.63 o 
  -4   7   1      349.62      460.29    100.72 o 
  -3   7   1      234.06      257.16     26.56 o 
  -2   7   1     2020.79     1956.08     28.41 o 
  -1   7   1     1502.42     1530.30     32.46 o 
   0   7   1      114.70      103.23     28.82 o 
   1   7   1      829.72      786.19     25.31 o 
   2   7   1     2217.86     2098.84     41.41 o 
   3   7   1     6224.48     5884.17    194.58 o 
   4   7   1     4287.90     4516.52     87.57 o 
   5   7   1     4711.63     5040.18    140.36 o 
   6   7   1     2297.43     2406.05     89.98 o 
   7   7   1     2019.19     2159.55     84.08 o 
   8   7   1     1029.30      847.80     28.85 o 
   9   7   1      655.79      526.72     47.22 o 
  -9   8   1      208.24      201.66     34.62 o 
  -8   8   1      625.50      763.25     74.56 o 
  -7   8   1      863.00      910.78     52.72 o 
  -6   8   1      195.09      118.15     30.70 o 
  -5   8   1       85.81       65.72     28.52 o 
  -4   8   1      203.28      263.29     34.92 o 
  -3   8   1      368.03      408.30     24.33 o 
  -2   8   1     4140.08     3920.01     77.83 o 
  -1   8   1     2487.88     2518.45     37.71 o 
   0   8   1     3769.30     3782.51    101.91 o 
   1   8   1     2608.48     2346.76     70.50 o 
   2   8   1     1804.17     1739.08     23.95 o 
   3   8   1      557.64      522.75     28.75 o 
   4   8   1      223.68      324.30     46.83 o 
   5   8   1      113.73      152.79     31.34 o 
   6   8   1      100.99       64.58     22.92 o 
   7   8   1      188.12      184.10     32.37 o 
   8   8   1      111.80      114.84     30.53 o 
   9   8   1      110.22       85.45     33.33 o 
  -9   9   1      146.46      150.16     41.50 o 
  -8   9   1      188.85      296.57     37.94 o 
  -7   9   1      132.25      126.46     43.12 o 
  -6   9   1      121.04      100.07     27.35 o 
  -5   9   1      325.73      354.20     29.22 o 
  -4   9   1      113.09       79.73     23.97 o 
  -3   9   1      174.08      232.81     28.17 o 
  -2   9   1       48.15       60.34     23.91 o 
  -1   9   1       26.02       68.33     26.23 o 
   0   9   1     5058.85     5239.16    100.05 o 
   1   9   1     2259.36     2194.65     35.42 o 
   2   9   1     4403.44     4433.26    101.60 o 
   3   9   1      951.68     1074.88     28.16 o 
   4   9   1    10816.67    11476.10    458.61 o 
   5   9   1      644.48      624.91     56.14 o 
   6   9   1      992.02     1136.70     38.63 o 
   7   9   1     1415.03     1479.91     65.22 o 
   8   9   1      216.05      208.18     43.04 o 
  -8  10   1      191.62      177.91     35.81 o 
  -7  10   1       45.13      -24.15     29.27 o 
  -6  10   1       96.03      130.15     27.05 o 
  -5  10   1       51.72       14.55     32.19 o 
  -4  10   1     1278.70     1382.75     57.95 o 
  -3  10   1      246.25      294.52     30.08 o 
  -2  10   1     3215.03     3250.66     62.42 o 
  -1  10   1     3040.22     3181.18     37.35 o 
   0  10   1     3847.70     4168.98    118.53 o 
   1  10   1     2446.74     2399.74     77.56 o 
   2  10   1     2452.26     2555.02     54.80 o 
   3  10   1      353.53      370.11     28.06 o 
   4  10   1     1043.81     1112.24     39.12 o 
   5  10   1      497.62      436.29     43.93 o 
   6  10   1       84.10       22.50     27.20 o 
   7  10   1      680.36      791.37     73.52 o 
   8  10   1      224.50      232.55     36.81 o 
  -8  11   1      279.07      226.26     35.00 o 
  -7  11   1      420.70      404.43     40.08 o 
  -6  11   1       18.89       42.35     36.92 o 
  -5  11   1       12.85       11.88     25.87 o 
  -4  11   1     1392.77     1446.69     56.63 o 
  -3  11   1      153.54      225.70     27.26 o 
  -2  11   1      158.39      199.76     30.30 o 
  -1  11   1      456.93      454.26     31.30 o 
   0  11   1      958.31     1014.02     44.21 o 
   1  11   1      787.22      850.29     36.38 o 
   2  11   1      369.41      467.00     23.81 o 
   3  11   1     4501.70     4850.78    130.32 o 
   4  11   1       63.59       58.58     43.36 o 
   5  11   1     3264.25     3542.19    147.22 o 
   6  11   1      181.11      187.54     32.90 o 
   7  11   1      557.89      643.10     37.36 o 
   8  11   1      192.00      196.74     36.69 o 
  -7  12   1      914.44      912.66     49.24 o 
  -6  12   1      272.51      263.34     46.55 o 
  -5  12   1      271.76      321.87     31.56 o 
  -4  12   1       14.20       21.81     23.30 o 
  -3  12   1      515.23      547.41     28.38 o 
  -2  12   1     1464.82     1543.85     27.56 o 
  -1  12   1     1888.01     1894.78     31.58 o 
   0  12   1     3262.10     3471.94    124.02 o 
   1  12   1     2008.01     1950.73     70.38 o 
   2  12   1      909.32     1020.90     31.52 o 
   3  12   1     1674.44     1704.76     49.29 o 
   4  12   1       58.27       56.10     22.09 o 
   5  12   1      208.83      232.52     23.93 o 
   6  12   1       41.91       22.37     32.91 o 
   7  12   1       35.48       34.73     45.99 o 
  -7  13   1      144.14      139.08     31.75 o 
  -6  13   1      136.58      103.00     27.75 o 
  -5  13   1      110.25       77.95     29.19 o 
  -4  13   1      596.90      657.42     28.95 o 
  -3  13   1      225.75      200.69     23.72 o 
  -2  13   1     1727.98     1520.64     58.04 o 
  -1  13   1      338.92      377.70     23.65 o 
   0  13   1     4158.93     3870.76     80.23 o 
   1  13   1     1404.40     1303.67     46.00 o 
   2  13   1     1951.27     1837.56     31.37 o 
   3  13   1     1119.56     1104.50     55.57 o 
   4  13   1     1868.28     2031.00     55.59 o 
   5  13   1      641.77      619.80     32.65 o 
   6  13   1       96.49       53.06     30.35 o 
   7  13   1      606.33      555.39     26.87 o 
  -6  14   1      132.82      168.17     50.02 o 
  -5  14   1       27.38       51.92     23.20 o 
  -4  14   1       72.43       96.10     25.77 o 
  -3  14   1      117.19       68.81     25.67 o 
  -2  14   1      767.06      868.83     37.69 o 
  -1  14   1     1988.51     1820.13     61.34 o 
   0  14   1     1027.57     1122.75     38.26 o 
   1  14   1     2527.13     2272.60     54.71 o 
   2  14   1     1242.37     1305.37     32.28 o 
   3  14   1      674.17      697.83     28.69 o 
   4  14   1      529.04      555.13     30.80 o 
   5  14   1       16.34      -15.28     31.24 o 
   6  14   1       22.01       -4.44     31.08 o 
  -6  15   1       86.39       72.97     26.87 o 
  -5  15   1       76.59       46.68     31.31 o 
  -4  15   1      242.78      217.25     35.11 o 
  -3  15   1      205.94      202.60     26.11 o 
  -2  15   1       58.42       69.64     25.45 o 
  -1  15   1      264.83      300.70     51.05 o 
   0  15   1      339.94      389.03     23.60 o 
   1  15   1      135.33      153.77     22.95 o 
   2  15   1      137.29      218.33     41.78 o 
   3  15   1      134.43      222.29     41.31 o 
   4  15   1      205.92      217.52     25.54 o 
   5  15   1       34.68       28.83     26.24 o 
  -5  16   1       12.34       -6.23     26.19 o 
  -4  16   1       62.39      -10.77     32.36 o 
  -3  16   1      168.63      106.93     29.18 o 
  -2  16   1      842.63      803.55     31.05 o 
  -1  16   1      759.38      720.53     24.41 o 
   0  16   1     1329.46     1226.67     44.56 o 
   1  16   1      763.28      675.84     33.57 o 
   2  16   1      915.27      905.81     48.59 o 
   3  16   1      214.40      188.70     31.22 o 
   4  16   1      137.42      167.68     29.43 o 
  -4  17   1      820.91      698.21     38.33 o 
  -3  17   1      264.64      165.80     31.41 o 
  -2  17   1      626.45      625.26     54.51 o 
  -1  17   1      235.82      160.75     27.21 o 
   0  17   1      691.61      669.85     32.74 o 
   1  17   1      298.44      259.40     30.55 o 
   2  17   1       59.26       14.54     25.69 o 
   3  17   1      268.72      245.11     40.19 o 
  -2  18   1      208.38      124.24     29.11 o 
  -1  18   1      441.97      260.89     23.78 o 
   0  18   1      989.38      880.87     31.58 o 
   1  18   1      398.92      299.84     37.56 o 
   2  18   1      140.71       87.64     26.80 o 
 -10   0   2      482.83      522.50     45.14 o 
  -9   0   2     1900.21     1924.27     57.49 o 
  -8   0   2     4268.35     4309.72    802.59 o 
  -7   0   2     2765.73     2782.21    322.28 o 
  -6   0   2     3560.52     3594.00    337.59 o 
  -5   0   2     2276.54     2065.33    245.75 o 
  -4   0   2     7714.31     8094.55   1070.85 o 
  -3   0   2     2876.02     2677.48    440.56 o 
  -1   0   2      414.40      373.63     61.62 o 
   0   0   2      442.79      135.16    131.27 o 
   2   0   2     1737.52     1619.21     56.56 o 
   3   0   2     1056.93     1041.99    140.08 o 
   4   0   2      306.17      263.31     40.14 o 
   5   0   2     1530.00     1629.74     69.45 o 
   6   0   2      388.10       -9.02     66.59 o 
   7   0   2      731.45      764.59     64.99 o 
   8   0   2     3759.30     4124.58    329.58 o 
   9   0   2      254.05      297.90    116.72 o 
  10   0   2      714.63      743.66     58.22 o 
 -10   1   2      342.95      352.57     29.10 o 
  -9   1   2       18.00       31.94     23.77 o 
  -8   1   2       65.05       66.04     26.21 o 
  -7   1   2       67.01       14.94     25.13 o 
  -6   1   2      113.53      104.38     34.07 o 
  -5   1   2      361.28      205.88     24.69 o 
  -4   1   2       62.17       61.15     26.61 o 
  -3   1   2       93.33      128.69     34.92 o 
  -2   1   2     3622.21     3463.26    101.97 o 
  -1   1   2      293.00      213.59     53.92 o 
   0   1   2      154.61       57.14     49.30 o 
   1   1   2       83.45      129.58     33.95 o 
   2   1   2     1817.84     2066.75    100.34 o 
   3   1   2     1174.18     1089.46     70.46 o 
   4   1   2     1434.01     1352.36     57.18 o 
   5   1   2      374.46      308.98     30.95 o 
   6   1   2      628.48      706.13     61.24 o 
   7   1   2      142.90      -24.40     24.40 o 
   8   1   2      397.38      419.78     27.83 o 
   9   1   2      186.22      223.80     27.31 o 
 -10   2   2      636.29      595.87     37.06 o 
  -9   2   2     2085.77     2387.95    146.21 o 
  -8   2   2     3005.20     2975.06    128.95 o 
  -7   2   2     5393.65     5778.17    430.36 o 
  -6   2   2     5457.84     5994.65    380.10 o 
  -5   2   2      751.91      621.49     31.42 o 
  -4   2   2     9630.69    10410.62    323.98 o 
  -3   2   2      325.47      316.84     32.80 o 
  -2   2   2     7280.46     6977.08    254.54 o 
  -1   2   2     7364.97     6863.27    209.25 o 
   0   2   2     1975.30     1877.68     48.14 o 
   1   2   2    20948.55    19690.25    470.30 o 
   3   2   2       89.65       68.88     22.54 o 
   4   2   2     7949.18     7811.84    244.53 o 
   5   2   2        7.78      -14.07     30.20 o 
   6   2   2      195.80       42.91     29.77 o 
   7   2   2     1807.48     1925.00    121.29 o 
   8   2   2      529.04      614.48     66.63 o 
   9   2   2     1189.01     1206.47    101.75 o 
 -10   3   2       21.01       52.97     36.53 o 
  -9   3   2       33.25       -7.37     32.78 o 
  -8   3   2      186.67      182.32     30.84 o 
  -7   3   2       93.14       81.82     25.13 o 
  -6   3   2     1660.41     1854.14     56.04 o 
  -5   3   2      206.24      106.49     42.79 o 
  -4   3   2     3856.66     4131.66     82.28 o 
  -3   3   2      814.64      783.21     29.78 o 
  -2   3   2      898.70      802.89     41.91 o 
  -1   3   2      720.58      732.74     46.04 o 
   0   3   2       57.64      114.83     43.19 o 
   1   3   2      250.18      290.35     53.34 o 
   2   3   2      314.58      264.90     26.26 o 
   3   3   2      655.28      727.07     49.67 o 
   4   3   2      406.31      324.01     22.47 o 
   5   3   2      714.95      667.41     24.78 o 
   6   3   2      146.93      158.64     27.79 o 
   7   3   2      565.57      394.82     27.35 o 
   9   0  -6       23.19      -39.43     48.53 o 
   7   0  -4       59.98      -37.10     43.62 o 
   5   0  -2       87.34       41.11     36.11 o 
   3   0   0     1090.51      835.28    226.13 o 
   1   0   2     1095.74     1463.36     79.40 o 
   8   3   2       27.57       -0.90     27.19 o 
   9   3   2       83.13      167.88     61.17 o 
 -10   4   2      439.41      441.40     33.83 o 
  -9   4   2     1410.46     1510.76     62.03 o 
  -8   4   2     2862.96     2928.50    167.14 o 
  -7   4   2     2523.94     2548.50    107.25 o 
  -6   4   2     2004.57     1987.81     60.71 o 
  -5   4   2     1687.35     1817.21     55.44 o 
  -4   4   2     1855.82     1772.68     39.95 o 
  -3   4   2       50.11       43.04     29.69 o 
  -2   4   2     1011.92     1343.60    116.70 o 
  -1   4   2     3832.32     3708.41     49.49 o 
   0   4   2      826.31      809.98     91.01 o 
   1   4   2     4756.49     4479.62    117.25 o 
   2   4   2     5102.28     4674.37    118.87 o 
   3   4   2     2790.28     3094.77     96.41 o 
   4   4   2      186.56      127.32     27.57 o 
   5   4   2       80.36       67.04     29.83 o 
   6   4   2      143.13      -29.73     29.73 o 
   7   4   2     1091.75     1122.26     47.07 o 
   8   4   2     1113.20     1228.66     42.12 o 
   9   4   2      761.74      819.76     56.10 o 
 -10   5   2       35.26       40.05     44.10 o 
  -9   5   2      146.42      124.24     24.53 o 
  -8   5   2       13.09       34.54     31.27 o 
  -7   5   2       17.70      -25.32     27.57 o 
  -6   5   2      318.44      392.86     41.07 o 
  -5   5   2      727.86      790.96     39.62 o 
  -4   5   2      768.79      760.23     30.14 o 
  -3   5   2     2178.90     2164.07     73.64 o 
  -2   5   2      874.67      797.61     27.87 o 
  -1   5   2     1183.90     1171.54     33.31 o 
   0   5   2       63.84       73.00     30.59 o 
   1   5   2      407.48      578.47     30.10 o 
   2   5   2      385.18      331.95     33.47 o 
   3   5   2      563.28      520.55     30.91 o 
   4   5   2      543.10      539.05     35.71 o 
   5   5   2      822.69      899.31     67.66 o 
   6   5   2      303.66      300.04     33.82 o 
   7   5   2      423.02      186.81     33.19 o 
   8   5   2       61.07      -17.03     27.93 o 
   9   5   2       25.56       11.75     29.52 o 
  -9   6   2     1312.46     1354.92     59.99 o 
  -8   6   2     2850.09     2716.18    114.85 o 
  -7   6   2     3125.45     3199.31     73.08 o 
  -6   6   2     3111.37     3443.84     70.24 o 
  -5   6   2     1320.91     1459.53     80.28 o 
  -4   6   2     6877.37     7074.36    185.97 o 
  -3   6   2       60.17       70.04     29.19 o 
  -2   6   2     1786.99     2019.95    291.07 o 
  -1   6   2       49.95       88.53     55.34 o 
   0   6   2       23.96       41.97     29.70 o 
   1   6   2      560.43      622.46     30.38 o 
   2   6   2     3299.84     3016.55     98.75 o 
   3   6   2      609.99      648.60     24.70 o 
   4   6   2      209.09      259.54     45.91 o 
   5   6   2      338.35      403.80     27.14 o 
   6   6   2      182.12      125.89     24.59 o 
   7   6   2      953.88      974.05     50.17 o 
   8   6   2     1420.11     1352.33     32.41 o 
   9   6   2      401.99      378.97     27.78 o 
  -9   7   2       45.09       25.42     40.84 o 
  -8   7   2       59.99       81.86     32.72 o 
  -7   7   2       93.84       81.86     35.81 o 
  -6   7   2      189.73      202.10     25.68 o 
  -5   7   2      899.51     1003.96     34.17 o 
  -4   7   2     1931.77     2093.28     91.92 o 
  -3   7   2     2047.08     1990.42     35.45 o 
  -2   7   2     4759.97     4650.55     87.00 o 
  -1   7   2      202.52      250.03     28.11 o 
   0   7   2      840.15      839.81     36.65 o 
   1   7   2      101.98      115.28     25.76 o 
   2   7   2     1533.17     1599.19     32.44 o 
   3   7   2     2423.27     2421.61     29.65 o 
   4   7   2     2091.95     2323.65     76.77 o 
   5   7   2     1596.94     1810.81     63.95 o 
   6   7   2     1780.11     2057.79    124.81 o 
   7   7   2      240.55      202.88     28.48 o 
   8   7   2      397.05      317.95     27.04 o 
   9   7   2        6.87       -3.73     33.01 o 
  -9   8   2      868.87      815.67    101.22 o 
  -8   8   2     1057.80      986.36     40.52 o 
  -7   8   2     1218.09     1484.44     66.65 o 
  -6   8   2     3044.51     3258.06    104.70 o 
  -5   8   2      583.25      639.19     24.90 o 
  -4   8   2     3774.81     4013.24    184.51 o 
  -3   8   2      182.77      181.48     27.65 o 
  -2   8   2      187.95      290.08     34.40 o 
  -1   8   2     1268.89     1365.83     31.25 o 
   0   8   2      154.08      146.48     24.45 o 
   1   8   2     1570.82     1494.43     39.52 o 
   2   8   2     5478.68     5541.97     99.24 o 
   3   8   2        9.94       41.94     34.91 o 
   4   8   2     1180.47     1355.18     72.54 o 
   5   8   2      440.11      444.49     64.88 o 
   6   8   2       65.47       44.82     32.07 o 
   7   8   2      656.64      675.49     58.59 o 
   8   8   2      473.51      474.07     39.43 o 
  -9   9   2       59.35       28.00     43.68 o 
  -8   9   2      410.88      431.32     62.92 o 
  -7   9   2      202.42      254.86     32.55 o 
  -6   9   2     1796.96     1978.46     96.96 o 
  -5   9   2     1074.79     1112.29     44.40 o 
  -4   9   2     5495.61     5928.60    162.34 o 
  -3   9   2     1504.49     1528.75     32.96 o 
  -2   9   2     2130.89     2048.27     26.90 o 
  -1   9   2     1847.57     1756.77     25.92 o 
   0   9   2       22.29       11.03     24.68 o 
   1   9   2      395.38      448.39     35.66 o 
   2   9   2      443.18      465.62     25.87 o 
   3   9   2      873.24      928.33     26.96 o 
   4   9   2     3024.95     3165.17    190.93 o 
   5   9   2      844.67      892.61     51.07 o 
   6   9   2      900.01      920.68     68.33 o 
   7   9   2     1244.52     1172.69     42.80 o 
   8   9   2      234.20      197.94     35.53 o 
  -8  10   2      550.07      520.32     36.76 o 
  -7  10   2     1516.31     1655.42    134.90 o 
  -6  10   2      127.47      125.56     32.49 o 
  -5  10   2      413.61      464.05     26.57 o 
  -4  10   2     1192.22     1153.60     29.76 o 
  -3  10   2       32.27       23.15     40.60 o 
  -2  10   2      164.52      341.87     31.85 o 
  -1  10   2      227.36      340.39     40.60 o 
   0  10   2      126.42      164.90     31.20 o 
   1  10   2      221.58      254.31     37.68 o 
   2  10   2      121.07      149.65     30.05 o 
   3  10   2        8.46       42.21     24.51 o 
   4  10   2      188.10      204.93     22.03 o 
   5  10   2      101.50       24.15     53.07 o 
   6  10   2      134.98      182.41     33.62 o 
   7  10   2      274.32      243.01     33.56 o 
   8  10   2      362.87      362.40     38.38 o 
  -8  11   2       41.30       24.84     32.41 o 
  -7  11   2       84.38       99.19     34.70 o 
  -6  11   2     1221.18     1284.66     36.29 o 
  -5  11   2      266.51      261.84     34.72 o 
  -4  11   2     1583.97     1673.36     43.06 o 
  -3  11   2     2977.66     3028.36     95.40 o 
  -2  11   2     2151.35     2194.25     30.51 o 
  -1  11   2      609.36      636.83     28.47 o 
   0  11   2      275.35      274.20     28.73 o 
   1  11   2       77.21      101.51     23.79 o 
   2  11   2     1388.69     1451.21     54.39 o 
   3  11   2     2171.50     2319.71     47.67 o 
   4  11   2      407.62      423.05     43.48 o 
   5  11   2     3368.01     3711.85    110.26 o 
   6  11   2      869.93      961.12     55.51 o 
   7  11   2      397.61      467.05     53.53 o 
  -7  12   2      780.02      852.91     46.48 o 
  -6  12   2     1823.19     1814.74     55.18 o 
  -5  12   2      689.11      662.73     25.79 o 
  -4  12   2     2180.08     2190.64     78.12 o 
  -3  12   2       93.25      120.19     34.28 o 
  -2  12   2      667.81      643.14     26.15 o 
  -1  12   2      234.61      290.69     33.31 o 
   0  12   2       51.47       58.42     24.23 o 
   1  12   2       45.05       51.59     28.63 o 
   2  12   2      194.44      205.59     28.27 o 
   3  12   2        3.26      -11.74     22.20 o 
   4  12   2      129.79      174.26     34.18 o 
   5  12   2      258.95      265.21     48.71 o 
   6  12   2      121.43      165.34     23.86 o 
   7  12   2      377.74      371.53     39.02 o 
  -7  13   2      110.89       40.00     32.12 o 
  -6  13   2       48.79        2.70     29.55 o 
  -5  13   2      719.77      696.84     27.39 o 
  -4  13   2     1028.92     1092.58     31.12 o 
  -3  13   2      904.23      893.81     41.39 o 
  -2  13   2      450.76      528.16     23.28 o 
  -1  13   2     1358.90     1252.45     25.70 o 
   0  13   2       49.54       16.82     24.17 o 
   1  13   2       79.22      129.95     19.54 o 
   2  13   2      387.49      471.18     21.11 o 
   3  13   2      477.23      539.56     32.36 o 
   4  13   2     1425.38     1534.93     48.10 o 
   5  13   2      505.68      480.43     40.60 o 
   6  13   2      402.22      418.29     28.66 o 
   7  13   2      547.29      466.74     32.82 o 
  -6  14   2      200.99      173.68     29.94 o 
  -5  14   2      163.07       96.67     26.46 o 
  -4  14   2      534.68      531.23     39.47 o 
  -3  14   2      299.51      309.25     36.06 o 
  -2  14   2       85.62      107.56     31.67 o 
  -1  14   2      229.91      297.09     27.36 o 
   0  14   2      426.79      363.33     21.54 o 
   1  14   2       35.63      121.69     45.06 o 
   2  14   2       88.68       91.48     30.21 o 
   3  14   2      268.53      208.69     28.78 o 
   4  14   2      153.49      122.69     22.12 o 
   5  14   2      316.36      260.24     41.52 o 
   6  14   2       13.50       32.81     25.37 o 
  -6  15   2      337.13      255.49     31.70 o 
  -5  15   2      391.08      388.15     32.86 o 
  -4  15   2      766.77      824.71     58.60 o 
  -3  15   2      864.75      838.51     27.51 o 
  -2  15   2      881.71      873.17     29.10 o 
  -1  15   2      102.68      173.87     36.76 o 
   0  15   2      236.21      238.67     49.01 o 
   1  15   2       43.88       48.28     29.76 o 
   2  15   2      241.88      285.09     36.38 o 
   3  15   2      411.24      379.12     41.05 o 
   4  15   2      791.67      795.16     43.65 o 
   5  15   2      454.28      472.38     34.05 o 
  -5  16   2       88.23       87.55     33.23 o 
  -4  16   2      653.87      610.12     55.28 o 
  -3  16   2       13.91      -25.45     25.45 o 
  -2  16   2      300.49      247.13     27.51 o 
  -1  16   2       42.18       58.34     21.99 o 
   0  16   2      279.04      276.84     32.12 o 
   1  16   2      116.18      141.84     28.77 o 
   2  16   2        5.30      -25.32     25.32 o 
   3  16   2      257.62      299.01     37.30 o 
   4  16   2       65.88       67.16     23.24 o 
  -4  17   2      476.91      389.99     31.80 o 
  -3  17   2      528.83      471.61     26.22 o 
  -2  17   2      303.92      306.68     34.81 o 
  -1  17   2      326.66      323.19     27.49 o 
   0  17   2        1.58      -28.45     28.45 o 
   1  17   2       10.27       15.62     40.56 o 
   2  17   2      285.49      265.24     26.18 o 
   3  17   2      607.76      585.14     36.64 o 
  -2  18   2      624.15      555.82     26.45 o 
  -1  18   2       43.99       29.54     23.19 o 
   0  18   2      424.09      347.23     28.34 o 
   1  18   2      155.38       25.10     32.82 o 
 -10   1   3       35.52       36.94     39.87 o 
  -9   1   3        3.40      -14.34     38.87 o 
  -8   1   3      857.36      712.33     29.51 o 
  -7   1   3     1142.28     1200.78     86.99 o 
  -6   1   3     4583.20     4570.24    299.74 o 
  -5   1   3     4970.74     4747.10    314.57 o 
  -4   1   3    22467.68    22207.02   1490.82 o 
  -3   1   3    11709.74    11401.14    314.44 o 
  -2   1   3    13984.31    13182.09     89.38 o 
  -1   1   3     1915.86     1805.84     43.36 o 
   0   1   3    12352.35    10905.16    398.53 o 
   1   1   3      466.96      704.95     74.47 o 
   2   1   3     2921.68     2928.21    145.29 o 
   3   1   3      350.00      345.59     30.12 o 
   4   1   3     1315.15     1065.38     30.61 o 
   5   1   3     1894.59     1772.36     61.03 o 
   6   1   3     2946.12     2882.39    167.71 o 
   7   1   3      193.03      207.34     28.74 o 
   8   1   3      377.80      414.79     49.11 o 
   9   1   3       23.27       89.37     32.20 o 
 -10   2   3      124.98      120.15     30.25 o 
  -9   2   3       59.43       40.40     29.29 o 
  -8   2   3      261.87      279.35     28.62 o 
  -7   2   3      107.11       18.69     25.48 o 
  -1   0   4     3222.23     4403.11    228.71 o 
  -3   0   6      424.11      450.33    109.61 o 
  -5   0   8        1.64      -14.38     28.40 o 
  -7   0  10      197.59      -26.52     26.52 o 
  -9   0  12       17.99      -26.31     38.64 o 
  -6   2   3       36.51       14.80     29.99 o 
  -5   2   3      232.12      193.61     25.20 o 
  -4   2   3        5.12       11.75     29.99 o 
  -3   2   3      718.99      734.88     44.24 o 
  -2   2   3     1932.89     1869.94     41.17 o 
  -1   2   3     1721.54     1822.59    243.46 o 
   0   2   3     1986.05     1821.37     53.30 o 
   1   2   3     1258.86     1109.95     35.55 o 
   2   2   3     1844.36     1745.14     49.30 o 
   3   2   3     1167.93     1131.78     30.22 o 
   4   2   3      975.43      842.73     30.96 o 
   5   2   3      293.80      261.17     27.81 o 
   6   2   3       84.17      104.96     23.62 o 
   7   2   3      102.56      -30.02     30.02 o 
   8   2   3       61.03       53.26     27.11 o 
   9   2   3      188.48      267.51     33.15 o 
 -10   3   3      133.61      125.56     34.10 o 
  -9   3   3       67.30       57.77     26.61 o 
  -8   3   3      573.72      627.69     43.91 o 
  -7   3   3      720.45      733.19     64.17 o 
  -6   3   3     1827.37     1715.09     63.66 o 
  -5   3   3     4834.70     4898.96    103.71 o 
  -4   3   3    13905.78    13413.51    263.96 o 
  -3   3   3     8843.77     8375.06    171.33 o 
  -2   3   3     6268.26     5544.16    230.11 o 
  -1   3   3     4300.04     4077.53    107.06 o 
   0   3   3     9064.27     8365.35    203.93 o 
   1   3   3      460.30      628.77     90.13 o 
   2   3   3      645.04      776.84     28.39 o 
   3   3   3      459.50      501.15     22.78 o 
   4   3   3     3090.19     2917.81     52.46 o 
   5   3   3     1286.06     1245.58     42.52 o 
   6   3   3     3421.15     3521.87    147.48 o 
   7   3   3     1188.01     1170.34     29.62 o 
   8   3   3      151.57      126.21     29.37 o 
   9   3   3      289.34      337.17     28.59 o 
 -10   4   3        3.15      -13.24     33.81 o 
  -9   4   3      292.80      297.15     59.60 o 
  -8   4   3      411.33      430.92     36.95 o 
  -7   4   3      125.62       60.21     28.12 o 
  -6   4   3     1913.51     1994.84     65.93 o 
  -5   4   3      208.16      137.50     29.33 o 
  -4   4   3      829.92      865.66     30.83 o 
  -3   4   3      366.45      451.05     80.18 o 
  -2   4   3       61.03       48.68     32.83 o 
  -1   4   3      434.59      405.48     44.34 o 
   0   4   3     2461.68     2240.18     58.30 o 
   1   4   3     1029.90     1034.94     34.08 o 
   2   4   3     1555.66     1574.04    145.47 o 
   3   4   3     1175.86     1234.92     31.99 o 
   4   4   3      129.53       69.91     20.56 o 
   5   4   3      100.04       89.89     25.96 o 
   6   4   3       14.74       17.77     24.70 o 
   7   4   3      110.82      -35.32     35.32 o 
   8   4   3       91.64      108.64     24.54 o 
   9   4   3       49.01       50.76     29.33 o 
 -10   5   3      101.99      104.49     41.42 o 
  -9   5   3        8.93      -28.70     29.81 o 
  -8   5   3      306.61      236.54     32.11 o 
  -7   5   3      557.71      551.92     27.63 o 
  -6   5   3     2264.36     2282.66     86.12 o 
  -5   5   3     2936.49     3192.69     72.67 o 
  -4   5   3    14945.94    14716.17    366.31 o 
  -3   5   3     6806.12     6429.46    269.75 o 
  -2   5   3     8526.95     8271.38    119.09 o 
  -1   5   3     9957.55     9189.33    221.16 o 
   0   5   3     3312.05     3116.12     67.67 o 
   1   5   3     3257.83     2975.84     71.26 o 
   2   5   3     1670.67     2058.50     56.16 o 
   3   5   3      240.36      247.98     25.53 o 
   4   5   3      436.10      435.94     48.13 o 
   5   5   3     1034.01     1218.08     36.88 o 
   6   5   3      940.18      914.85     30.79 o 
   7   5   3      298.60      277.18     32.13 o 
   8   5   3       79.02       93.17     26.81 o 
   9   5   3       47.13       70.72     25.99 o 
  -9   6   3      143.73      103.30     52.29 o 
  -8   6   3      211.90      256.15     59.41 o 
  -7   6   3      526.13      530.74     40.27 o 
  -6   6   3      220.04      226.57     28.00 o 
  -5   6   3      475.75      496.88     34.44 o 
  -4   6   3       73.31       56.29     23.24 o 
  -3   6   3      395.80      481.41    129.75 o 
  -2   6   3      116.17      171.80     31.40 o 
  -1   6   3     2244.31     2170.17    364.98 o 
   0   6   3     1482.47     1394.04     39.98 o 
   1   6   3     2968.78     2930.92     63.42 o 
   2   6   3     3091.74     2893.25     66.61 o 
   3   6   3     1364.38     1248.55     25.85 o 
   4   6   3     1072.63     1129.19     42.51 o 
   5   6   3       86.95      108.52     27.22 o 
   6   6   3       59.72       -4.19     27.89 o 
   7   6   3      166.13       90.33     33.37 o 
   8   6   3      180.09      193.75     22.55 o 
   9   6   3      145.23      115.16     44.64 o 
  -9   7   3       98.09       59.92     35.88 o 
  -8   7   3      693.14      597.41     51.13 o 
  -7   7   3      763.58      905.19     79.07 o 
  -6   7   3     3154.31     3330.08    135.68 o 
  -5   7   3     2124.66     2298.41     57.28 o 
  -4   7   3     7864.49     8232.65    315.39 o 
  -3   7   3     7387.58     7064.44     86.25 o 
  -2   7   3     4674.27     4451.07     42.79 o 
  -1   7   3      626.68      506.35     28.28 o 
   0   7   3     6305.13     5890.89    140.45 o 
   1   7   3       31.61      -24.63     24.63 o 
   2   7   3     1128.54     1125.31     47.72 o 
   3   7   3      293.74      344.09     26.38 o 
   4   7   3      645.88      699.10     53.47 o 
   5   7   3     1011.39     1148.04     27.81 o 
   6   7   3     1575.62     1574.45     68.26 o 
   7   7   3       20.09       52.94     43.95 o 
   8   7   3      103.41      111.78     31.22 o 
   9   7   3        6.95        6.83     39.59 o 
  -9   8   3       35.29        6.59     40.81 o 
  -8   8   3      468.82      360.21     35.43 o 
  -7   8   3      668.51      811.41     58.72 o 
  -6   8   3      210.00      232.92     29.54 o 
  -5   8   3     1009.90     1073.67     51.83 o 
  -4   8   3       80.24       60.68     28.58 o 
  -3   8   3      258.30      308.42     27.99 o 
  -2   8   3     1726.42     1753.85     31.53 o 
  -1   8   3      114.63      140.57     25.67 o 
   0   8   3     4585.95     4448.00    108.31 o 
   1   8   3     3767.72     3465.93     87.80 o 
   2   8   3     4192.84     4212.31     72.37 o 
   3   8   3     2144.09     2318.22    111.26 o 
   4   8   3     2154.21     2317.38    101.11 o 
   5   8   3      302.46      345.12     43.90 o 
   6   8   3      118.12       74.90     38.32 o 
   7   8   3      168.96       83.82     35.58 o 
   8   8   3        6.37        5.13     35.88 o 
  -9   9   3      114.27      120.62     39.17 o 
  -8   9   3      201.68      171.10     68.33 o 
  -7   9   3      125.70      165.62     30.16 o 
  -6   9   3       15.72       15.51     27.97 o 
  -5   9   3     1430.94     1454.78     50.11 o 
  -4   9   3     1758.27     1859.99     62.55 o 
  -3   9   3     1486.32     1513.19     43.14 o 
  -2   9   3     1092.33     1246.39     31.02 o 
  -1   9   3     2904.96     2989.98     78.64 o 
   0   9   3     2257.55     2210.47     88.79 o 
   1   9   3       78.44       95.74     30.19 o 
   2   9   3      665.98      736.63     28.45 o 
   3   9   3       94.55      222.35     30.64 o 
   4   9   3      553.66      578.24     27.77 o 
   5   9   3       40.33        3.37     24.52 o 
   6   9   3      683.26      728.97     68.05 o 
   7   9   3      146.82      159.14     26.78 o 
   8   9   3        1.95       -7.92     30.73 o 
  -8  10   3     1699.10     1681.67    130.39 o 
  -7  10   3      202.37      233.21     26.12 o 
  -6  10   3     5512.89     6110.92    171.91 o 
  -5  10   3      211.05      280.41     43.61 o 
  -4  10   3     1831.54     1897.03     46.84 o 
  -3  10   3      248.38      326.31     30.45 o 
  -2  10   3      122.00      185.77     32.15 o 
  -1  10   3      636.56      669.11     31.40 o 
   0  10   3     2457.30     2504.60     79.16 o 
   1  10   3     1999.61     2042.59     30.51 o 
   2  10   3     3067.48     3112.20     89.27 o 
   3  10   3     1824.77     1820.87     41.76 o 
   4  10   3      662.20      666.05     49.67 o 
   5  10   3      337.40      312.01     26.51 o 
   6  10   3       35.35      -15.80     27.97 o 
   7  10   3       53.65       33.97     28.36 o 
   8  10   3       74.97      135.85     42.22 o 
  -8  11   3       94.82       21.55     31.42 o 
  -7  11   3      306.38      307.61     33.42 o 
  -6  11   3      861.52      842.15     26.97 o 
  -5  11   3      894.26     1004.09     50.90 o 
  -4  11   3     2472.44     2670.51     67.91 o 
  -3  11   3     2908.83     2968.39    121.40 o 
  -2  11   3     1821.21     1924.62     35.05 o 
  -1  11   3     1316.36     1243.81     38.98 o 
   0  11   3      960.50      958.65     27.03 o 
   1  11   3     1376.11     1300.34     27.83 o 
   2  11   3     1082.58     1043.90     31.28 o 
   3  11   3      121.01      172.06     20.24 o 
   4  11   3       81.69      120.17     25.09 o 
   5  11   3      431.95      500.37     25.69 o 
   6  11   3      257.51      296.56     36.53 o 
   7  11   3        8.48       -3.28     35.37 o 
  -7  12   3      398.98      417.25     29.52 o 
  -6  12   3       18.29        5.76     24.70 o 
  -5  12   3      775.49      892.73     27.19 o 
  -4  12   3       45.23       39.18     23.54 o 
  -3  12   3       62.53      118.92     24.70 o 
  -2  12   3      629.09      671.91     31.31 o 
  -1  12   3      403.30      373.06     26.22 o 
   0  12   3     2794.47     2741.05     64.11 o 
   1  12   3     2021.04     2034.81     26.06 o 
   2  12   3     2115.64     2116.41     81.43 o 
   3  12   3     2221.94     2243.76     43.60 o 
   4  12   3      688.19      783.16     31.19 o 
   5  12   3      322.08      301.00     23.34 o 
   6  12   3       47.10       52.78     34.58 o 
   7  12   3      107.42       50.37     30.26 o 
  -7  13   3       37.59       25.47     25.45 o 
  -6  13   3      124.71      151.89     30.31 o 
  -5  13   3       93.97       92.03     40.77 o 
  -4  13   3      727.17      733.26     31.88 o 
  -3  13   3      705.61      667.84     25.98 o 
  -2  13   3      227.59      289.45     25.38 o 
  -1  13   3     2058.06     1795.66     52.29 o 
   0  13   3      606.60      602.76     26.66 o 
   1  13   3     1008.03      843.24     36.01 o 
   2  13   3      162.91      150.68     20.56 o 
   3  13   3      559.42      594.23     30.49 o 
   4  13   3       30.35       98.35     28.83 o 
   5  13   3       56.53       47.77     25.68 o 
   6  13   3       23.49      -27.41     27.41 o 
  -6  14   3      723.47      686.70     28.54 o 
  -5  14   3      197.61      233.04     27.32 o 
  -4  14   3      153.55      135.25     23.46 o 
  -3  14   3       32.87       50.71     24.91 o 
  -2  14   3      347.08      368.89     27.66 o 
  -1  14   3      550.80      541.19     31.99 o 
   0  14   3      880.58      970.47     46.42 o 
   1  14   3     1793.82     1797.83     58.08 o 
   2  14   3      845.59      880.05     33.65 o 
   3  14   3      722.60      669.50     38.75 o 
   4  14   3      201.45      250.89     24.74 o 
   5  14   3      129.73      118.16     32.07 o 
   6  14   3       87.80       89.32     32.63 o 
  -6  15   3        2.32       43.07     26.30 o 
  -5  15   3       44.96       87.38     47.33 o 
  -4  15   3      110.00       94.32     26.60 o 
  -3  15   3       35.24       38.27     20.57 o 
  -2  15   3      102.49       80.73     48.26 o 
  -1  15   3        3.55      -21.71     25.84 o 
   0  15   3      192.69      196.02     46.05 o 
   1  15   3       22.68      -13.06     26.58 o 
   2  15   3       38.21       62.83     26.74 o 
   3  15   3       48.75       13.80     22.82 o 
   4  15   3       23.58      -13.09     25.02 o 
   5  15   3       19.90       24.60     26.73 o 
  -5  16   3      157.48      147.49     28.16 o 
  -4  16   3      294.54      349.17     27.03 o 
  -3  16   3       13.89       27.14     25.80 o 
  -2  16   3       91.55      145.89     20.35 o 
  -1  16   3      211.43      163.93     26.67 o 
   0  16   3      745.15      695.71     37.32 o 
   1  16   3      710.46      718.31     40.30 o 
   2  16   3     1030.96      986.51     41.43 o 
   3  16   3      350.61      306.14     34.56 o 
   4  16   3      512.53      455.09     25.47 o 
  -4  17   3      146.57      187.42     29.47 o 
  -3  17   3      131.11       81.91     27.27 o 
  -2  17   3       79.76      103.65     25.25 o 
  -1  17   3      227.27      196.16     28.61 o 
   0  17   3       47.93       83.85     25.89 o 
   1  17   3      231.99      229.89     37.93 o 
   2  17   3       21.15      -18.15     30.18 o 
   3  17   3      106.51       70.09     26.93 o 
  -2  18   3       22.76      -21.83     24.13 o 
  -1  18   3      180.82      126.18     27.68 o 
   0  18   3      507.95      449.21     51.09 o 
   1  18   3      301.28      296.74     24.65 o 
 -10   0   4       84.48      124.56     39.01 o 
  -9   0   4      318.74      335.73     42.33 o 
  -8   0   4      355.36      328.23     44.24 o 
  -7   0   4     1561.85     1760.87    128.81 o 
  -6   0   4     1760.51     1513.79    126.82 o 
  -5   0   4     5724.79     5387.66    526.16 o 
  -4   0   4      628.36      544.22    117.35 o 
  -3   0   4     3333.94     3233.86    210.50 o 
   0   0   4    14815.31    11864.26    187.04 o 
   2   0   4    18743.86    16208.04    580.63 o 
   3   0   4    34553.24    33652.75   2209.11 o 
   4   0   4    18671.87    18806.99   2778.98 o 
   5   0   4     1481.40     1597.01    189.96 o 
   6   0   4     5486.15     5722.02    515.32 o 
   7   0   4        8.18       15.64     25.23 o 
   8   0   4      102.01       41.51     34.94 o 
   9   0   4       21.03      135.74     38.01 o 
 -10   1   4      150.45      116.35     28.72 o 
  -9   1   4      103.34       57.95     25.46 o 
  -8   1   4       37.11       45.89     25.86 o 
  -7   1   4       58.75       15.62     27.74 o 
  -6   1   4      324.47      341.09     28.20 o 
  -5   1   4      132.93      105.03     24.97 o 
  -4   1   4     1932.67     1902.72    119.87 o 
  -3   1   4     6171.03     6603.74    395.37 o 
  -1   1   4    11253.32    10035.21    318.99 o 
   0   1   4     2023.95     1718.91     55.48 o 
   1   1   4       77.27       87.70     31.55 o 
   2   1   4      393.01      351.87     24.97 o 
   3   1   4      498.91      462.25     26.33 o 
   4   1   4      513.69      379.33     25.73 o 
   5   1   4      263.21      213.02     23.91 o 
   6   1   4      165.16      113.91     22.25 o 
   7   1   4       22.37       21.07     17.91 o 
   8   1   4       69.25        0.95     28.99 o 
   9   1   4       74.02      -31.84     31.84 o 
 -10   2   4      109.43       84.03     28.96 o 
  -9   2   4      130.04      133.21     26.87 o 
  -8   2   4      144.66      112.04     27.98 o 
  -7   2   4     1469.71     1616.17    125.15 o 
  -6   2   4     1245.63     1008.34     88.82 o 
  -5   2   4      357.32      224.47     29.95 o 
  -4   2   4      221.92      250.86     26.15 o 
  -3   2   4       66.50      142.76     48.95 o 
  -2   2   4    13778.13    13261.94    363.69 o 
  -1   2   4     3301.23     2713.82     46.30 o 
   0   2   4    13441.38    12427.35    315.50 o 
   1   2   4    17122.89    16528.68    127.00 o 
   2   2   4     3347.54     2900.62     57.29 o 
   3   2   4     2591.70     2079.68     98.84 o 
   4   2   4     4905.56     4549.96    203.82 o 
   5   2   4      644.45      623.01     49.51 o 
   6   2   4      146.45      -34.87     34.87 o 
   7   2   4        5.98       15.34     20.85 o 
   8   2   4      149.08      251.48     55.51 o 
   9   2   4      595.85      606.62     55.81 o 
 -10   3   4       44.18       17.98     30.48 o 
  -9   3   4       70.50       28.23     25.48 o 
  -8   3   4      279.33      323.42     26.75 o 
  -7   3   4       48.11       -9.58     25.28 o 
  -6   3   4      246.78      217.41     29.23 o 
  -5   3   4       78.26       85.27     26.22 o 
  -4   3   4      113.82       97.19     26.86 o 
  -3   3   4      419.02      120.43     32.14 o 
  -2   3   4       51.10       70.95     34.27 o 
  -1   3   4     1065.36      936.56     34.51 o 
   0   3   4      773.15      638.94     30.50 o 
   1   3   4      183.51      289.96     36.54 o 
   2   3   4      161.92      230.68     27.27 o 
   3   3   4      397.91      408.48     31.36 o 
   4   3   4      375.40      349.54     21.78 o 
   5   3   4      397.67      329.05     31.41 o 
   6   3   4      279.73      311.23     50.55 o 
   7   3   4      313.26      295.29     19.80 o 
   8   3   4       81.04      131.62     29.26 o 
   9   3   4       82.89       56.60     35.17 o 
 -10   4   4       12.90       -9.98     42.13 o 
  -9   4   4      280.68      337.68     33.57 o 
  -8   4   4      118.61      116.48     44.46 o 
  -7   4   4     1362.91     1339.78     29.69 o 
  -6   4   4     1531.93     1608.17     80.70 o 
  -5   4   4     3133.73     3230.90     99.37 o 
  -4   4   4      229.68      304.84     87.88 o 
  -3   4   4      170.52     -285.65    637.59 o 
  -2   4   4      259.11      281.09     73.90 o 
  -1   4   4     6452.04     5642.75    101.78 o 
   0   4   4     7999.80     7360.99    165.01 o 
   1   4   4    14670.36    13865.59    253.53 o 
   2   4   4     1753.23     1440.82     36.29 o 
   3   4   4    16616.50    17552.88    428.86 o 
   4   4   4     2473.45     2360.66     91.14 o 
   5   4   4     2168.22     2172.42     65.65 o 
   6   4   4      467.19      371.53     26.88 o 
   7   4   4       80.16       81.10     25.87 o 
   8   4   4       45.01       40.61     20.07 o 
   9   4   4      154.44      152.55     26.05 o 
 -10   5   4       16.97      -29.78     31.78 o 
  -9   5   4       54.96      -12.92     32.61 o 
  -8   5   4       76.27       33.69     33.38 o 
  -7   5   4       30.92      -34.22     34.22 o 
  -6   5   4      962.91     1058.65     32.35 o 
  -5   5   4      279.03      276.64     34.04 o 
  -4   5   4     1214.20     1238.59     26.59 o 
  -3   5   4     2581.36     2714.69    124.34 o 
  -2   5   4      560.59      482.38     32.63 o 
  -1   5   4     2757.90     2749.06     82.75 o 
   0   5   4      552.47      474.83     28.25 o 
   1   5   4      240.94      237.00     26.85 o 
   2   5   4       77.26      128.68     38.30 o 
   3   5   4      469.48      518.34     81.07 o 
   4   5   4      825.33      815.67     24.05 o 
   5   5   4     1028.44     1067.14     25.86 o 
   6   5   4      897.97      852.56     22.84 o 
   7   5   4      639.25      687.69     26.49 o 
   8   5   4      407.88      359.49     52.48 o 
   9   5   4      212.35      171.43     30.66 o 
  -9   6   4       18.08       25.02     63.91 o 
  -8   6   4        6.70        8.08     34.47 o 
  -7   6   4      391.09      424.68     56.68 o 
  -6   6   4      225.87      113.63     28.22 o 
  -5   6   4      528.52      518.51     32.43 o 
  -4   6   4      352.87      349.69     31.39 o 
  -3   6   4     1771.49     1687.64     29.88 o 
  -2   6   4      184.27      352.69     49.81 o 
  -1   6   4    13540.15    13544.53    360.08 o 
   0   6   4     6866.29     6449.01     59.84 o 
   1   6   4    15624.66    14779.88    190.61 o 
   2   6   4     7342.81     7368.10    266.52 o 
   3   6   4     7577.31     7162.27    157.57 o 
   4   6   4     7986.48     8761.82    181.72 o 
   5   6   4      959.06     1181.03     62.82 o 
   6   6   4     1180.34      998.78     47.82 o 
   7   6   4       16.73       24.94     31.08 o 
   8   6   4      160.31      151.02     25.83 o 
   9   6   4       36.99      -32.39     32.39 o 
  -9   7   4       75.11       77.24     42.68 o 
  -8   7   4        2.02       -9.87     38.00 o 
  -7   7   4      103.83       47.77     30.70 o 
  -6   7   4      312.86      309.48     28.52 o 
  -5   7   4      899.94      833.87     49.71 o 
  -4   7   4     2202.92     2334.58     53.93 o 
  -3   7   4      755.07      681.36     98.33 o 
  -2   7   4     6131.34     6057.90    164.52 o 
  -1   7   4       18.41      -29.91     29.91 o 
   0   7   4     2776.64     2478.55     49.78 o 
   1   7   4      140.33       99.83     23.50 o 
   2   7   4      121.20      182.65     26.58 o 
   3   7   4      302.28      383.90     52.59 o 
   4   7   4      141.34      132.90     29.89 o 
   5   7   4      672.05      768.07     49.97 o 
   6   7   4      541.04      583.96     29.66 o 
   7   7   4      273.13      354.76     27.24 o 
   8   7   4      448.58      371.01     38.60 o 
  -9   8   4      116.22       99.95     42.80 o 
  -8   8   4       10.27       19.23     31.94 o 
  -7   8   4      219.95      192.99     27.01 o 
  -6   8   4      469.04      356.43     25.09 o 
  -5   8   4        9.76        7.25     26.92 o 
  -4   8   4      613.79      666.66     40.01 o 
  -3   8   4      254.07      249.09     24.74 o 
  -2   8   4     1492.19     1564.87     27.12 o 
  -1   8   4     3718.00     3530.79    130.97 o 
   0   8   4     3938.51     3628.89     73.71 o 
   1   8   4     4472.10     4247.15     64.51 o 
   2   8   4     1199.50     1193.62     38.74 o 
   3   8   4     2710.42     2903.65    157.69 o 
   4   8   4     1355.97     1562.58     51.83 o 
   5   8   4      403.32      391.75     42.49 o 
   6   8   4      146.27      115.32     33.44 o 
   7   8   4       12.83       -6.66     26.35 o 
   8   8   4       89.33       36.00     30.46 o 
  -9   9   4      157.51       99.25     44.76 o 
  -8   9   4      128.10      134.90     28.17 o 
  -7   9   4       96.30      112.33     33.20 o 
  -6   9   4       86.21       39.84     33.02 o 
  -5   9   4       58.31       53.14     24.50 o 
  -4   9   4      904.37      986.76     45.38 o 
  -3   9   4      284.37      306.74     28.56 o 
  -2   9   4     1787.99     1844.32     35.27 o 
  -1   9   4     1927.24     1896.53     53.62 o 
   0   9   4     1560.10     1470.69     41.13 o 
   1   9   4       37.28       59.62     26.62 o 
   2   9   4     1205.12     1306.36     44.35 o 
   3   9   4      601.02      694.34     26.40 o 
   4   9   4      846.60      953.05     44.82 o 
   5   9   4      661.68      712.77     24.65 o 
   6   9   4     1003.77     1175.33     69.48 o 
   7   9   4     1082.94     1011.27     34.77 o 
   8   9   4      291.24      289.93     37.56 o 
  -8  10   4       73.02       75.86     31.84 o 
  -7  10   4      467.71      454.89     58.14 o 
  -6  10   4      151.16      202.79     29.58 o 
  -5  10   4     1200.31     1277.19     37.99 o 
  -4  10   4       37.13       35.25     26.84 o 
  -3  10   4       16.07       17.89     35.35 o 
  -2  10   4      146.56      208.28     31.21 o 
  -1  10   4     1056.26     1198.08     54.05 o 
   0  10   4      407.09      525.76     85.34 o 
   1  10   4     5130.88     5101.99    118.22 o 
   2  10   4      115.67      222.23     77.28 o 
   3  10   4     3980.78     4289.76    128.74 o 
   4  10   4     1334.72     1407.88     50.60 o 
   5  10   4      641.84      715.38     56.09 o 
   6  10   4      223.04      192.71     28.31 o 
   7  10   4       62.01      101.91     26.04 o 
   8  10   4       96.65       79.90     41.24 o 
  -8  11   4       38.54       73.17     29.19 o 
  -7  11   4       67.53       28.42     28.83 o 
  -6  11   4     1065.79     1046.60     51.73 o 
  -5  11   4      122.53      131.33     28.94 o 
  -4  11   4     2400.24     2498.87     59.05 o 
  -3  11   4     1172.53     1208.90     53.68 o 
  -2  11   4     2435.41     2388.39     64.24 o 
  -1  11   4      462.59      451.45     28.22 o 
   0  11   4     1021.42     1021.62     28.02 o 
   1  11   4      692.12      665.41     36.90 o 
   2  11   4      923.59     1002.13     39.58 o 
   3  11   4      266.07      325.76     36.50 o 
   4  11   4      608.68      643.41     46.57 o 
   5  11   4      920.93      993.20     70.76 o 
   6  11   4      635.55      655.03     33.42 o 
   7  11   4      323.67      326.92     35.26 o 
  -7  12   4      140.80      138.24     25.95 o 
  -6  12   4      176.11       84.17     29.08 o 
  -5  12   4      219.65      208.60     30.80 o 
  -4  12   4     1052.84     1045.32     42.83 o 
  -3  12   4      389.00      379.30     22.66 o 
  -2  12   4      140.60      146.38     30.26 o 
  -1  12   4     1401.97     1407.57     52.49 o 
   0  12   4      584.77      607.81     26.01 o 
   1  12   4      542.11      536.66     28.17 o 
   2  12   4      397.93      430.85     32.24 o 
   3  12   4      733.94      681.19     23.50 o 
   4  12   4      280.25      294.17     24.68 o 
   5  12   4      373.50      388.74     23.77 o 
   6  12   4      107.92       80.38     23.71 o 
   7  12   4      162.15      164.64     30.49 o 
  -7  13   4        8.96       43.52     27.09 o 
  -6  13   4       12.42        1.94     29.45 o 
  -5  13   4      774.70      770.24     28.60 o 
  -4  13   4     1152.20     1207.87     29.54 o 
  -3  13   4      641.04      694.82     35.29 o 
  -2  13   4     2271.41     2262.61    100.34 o 
  -1  13   4     1296.95     1206.63     34.78 o 
   0  13   4      505.91      541.61     22.53 o 
   1  13   4      100.29      112.99     20.22 o 
   2  13   4      134.86      141.88     22.53 o 
   3  13   4      375.93      376.70     32.96 o 
   4  13   4      720.50      920.11    128.80 o 
   5  13   4      736.36      743.65     53.13 o 
   6  13   4      598.91      585.55     34.97 o 
  -6  14   4       30.34       48.60     31.23 o 
  -5  14   4       31.28        9.49     27.30 o 
  -4  14   4      105.47      154.19     27.69 o 
  -3  14   4      120.49      176.39     33.17 o 
   9   0  -4       12.23        6.19     31.32 o 
   7   0  -2      105.79        4.10     35.53 o 
   5   0   0       29.02      -16.61     43.76 o 
   3   0   2       39.69       56.33     72.99 o 
   1   0   4     1967.81     2862.73    123.26 o 
  -2  14   4       57.20       42.32     23.49 o 
  -1  14   4      182.41      283.49     30.65 o 
   0  14   4      314.48      300.51     48.33 o 
   1  14   4      614.67      624.06     26.52 o 
   2  14   4       17.54       29.27     38.55 o 
   3  14   4      912.08      942.96     70.04 o 
   4  14   4      167.35      211.22     30.48 o 
   5  14   4      413.92      396.46     31.18 o 
   6  14   4       40.96       44.86     31.86 o 
  -6  15   4      101.33       79.47     38.17 o 
  -5  15   4       73.43       20.09     32.39 o 
  -4  15   4      362.66      333.09     27.48 o 
  -3  15   4      771.89      767.67     28.03 o 
  -2  15   4      494.91      531.34     25.57 o 
  -1  15   4      549.11      589.68     35.02 o 
   0  15   4      476.65      491.63     31.51 o 
   1  15   4       12.06       38.04     22.30 o 
   2  15   4       27.48       69.87     24.45 o 
   3  15   4      217.07      225.11     24.93 o 
   4  15   4      434.77      434.19     31.51 o 
   5  15   4      350.70      314.11     41.25 o 
  -5  16   4        6.12       -0.88     31.10 o 
  -4  16   4      380.37      372.81     30.79 o 
  -3  16   4       35.29       96.98     26.78 o 
  -2  16   4        1.20      -20.21     20.21 o 
  -1  16   4      147.63      230.27     29.06 o 
   0  16   4       16.85       39.75     25.14 o 
   1  16   4      228.33      224.96     31.75 o 
   2  16   4       27.50       91.59     28.51 o 
   3  16   4       75.47       30.87     31.12 o 
   4  16   4      123.04       83.70     35.53 o 
  -3  17   4      163.39      151.46     28.34 o 
  -2  17   4      541.63      458.56     54.21 o 
  -1  17   4      195.65      185.84     36.82 o 
   0  17   4       60.70       66.28     48.19 o 
   1  17   4      138.78      161.54     31.45 o 
   2  17   4      206.10      243.43     25.07 o 
   3  17   4       21.02       16.77     30.69 o 
  -1  18   4      194.24      201.73     28.94 o 
   0  18   4       11.52       21.39     27.33 o 
 -10   1   5     1701.06     1552.56     53.81 o 
  -9   1   5     1517.18     1495.60     73.05 o 
  -8   1   5     2630.92     2758.07    231.49 o 
  -7   1   5      997.95     1059.17     35.92 o 
  -6   1   5       95.21       52.02     34.69 o 
  -5   1   5       25.63       13.01     28.90 o 
  -4   1   5     1149.71     1148.01     95.37 o 
  -3   1   5     1629.20     1697.55     52.16 o 
  -2   1   5    15288.59    14432.49    933.25 o 
  -1   1   5     1586.21     1424.48     43.06 o 
   0   1   5     4014.63     3681.41    145.99 o 
   1   1   5       33.87       16.86     27.64 o 
   2   1   5      637.91      827.41     39.36 o 
   3   1   5     4922.38     4310.87    267.64 o 
   4   1   5     5505.50     5065.52    344.12 o 
   5   1   5     7191.28     7662.69    378.88 o 
   6   1   5     4410.36     4663.64    347.34 o 
   7   1   5     4775.47     5212.81    431.64 o 
   8   1   5     4078.40     4378.24    290.80 o 
   9   1   5      913.80      896.52     44.60 o 
 -10   2   5       18.20        9.45     30.10 o 
  -9   2   5        8.88      -30.32     30.32 o 
  -8   2   5      283.34      270.12     32.47 o 
  -7   2   5      214.90      -35.80     39.95 o 
  -6   2   5      250.39      263.01     30.97 o 
  -5   2   5       73.48        4.18     30.09 o 
  -4   2   5      682.67      691.08     31.40 o 
  -3   2   5      195.08      230.76     28.00 o 
  -2   2   5       83.58       66.93     30.85 o 
  -1   2   5      687.30     1012.26     47.11 o 
   0   2   5      131.50      135.12     39.88 o 
   1   2   5      743.37      932.68     26.92 o 
   2   2   5       29.90       60.30     23.50 o 
   3   2   5        3.60       -6.80     26.12 o 
   4   2   5       40.15       29.34     22.20 o 
   5   2   5      248.60       87.63     33.16 o 
   6   2   5       50.31       29.73     32.78 o 
   7   2   5        2.15      -26.09     26.09 o 
   8   2   5       38.08       39.02     26.28 o 
   9   2   5       29.26       84.64     28.70 o 
 -10   3   5      613.19      489.72     36.45 o 
  -9   3   5     1051.51     1040.32     57.16 o 
  -8   3   5     1175.86     1254.20     80.74 o 
  -7   3   5      678.74      721.32     54.62 o 
  -6   3   5        8.57       11.75     43.21 o 
  -5   3   5      494.93      534.57     27.63 o 
  -4   3   5     1158.30     1326.48    306.40 o 
  -3   3   5     4006.53     4145.85    177.34 o 
  -2   3   5    10393.36    10147.79    173.57 o 
  -1   3   5     4675.42     4290.40     59.94 o 
   0   3   5     3280.37     3044.43     47.00 o 
   1   3   5      226.33      226.80     30.40 o 
   2   3   5     2599.82     2898.75     99.06 o 
   3   3   5     6090.39     6161.87    178.03 o 
   4   3   5     4107.89     3871.47    100.58 o 
   5   3   5     2782.01     2858.99     97.21 o 
   6   3   5     4301.39     4454.06    158.19 o 
   7   3   5     2321.67     2526.37     91.45 o 
   8   3   5     2458.29     2566.80    151.72 o 
   9   3   5      472.72      432.17     27.18 o 
 -10   4   5       10.74      -32.60     32.60 o 
  -9   4   5      277.19      304.30     34.88 o 
  -8   4   5      128.24      102.35     36.26 o 
  -7   4   5      237.95       93.51     35.96 o 
  -6   4   5      846.66      937.86     32.88 o 
  -5   4   5       18.93       43.88     28.66 o 
  -4   4   5      322.98      289.07     29.65 o 
  -3   4   5      392.24      442.14     33.84 o 
  -2   4   5       61.81      104.15     30.61 o 
  -1   4   5     1179.39     1513.85     35.73 o 
   0   4   5     1521.17     1475.84     47.47 o 
   1   4   5       55.98       78.01     32.50 o 
   2   4   5     2795.20     2951.60    116.39 o 
   3   4   5      460.67      460.23     28.01 o 
   4   4   5      540.36      600.64     27.58 o 
   5   4   5      632.25      499.52     57.12 o 
   6   4   5      170.03      155.02     22.37 o 
   7   4   5        2.41      -49.57     50.96 o 
   8   4   5        1.50        0.66     21.70 o 
   9   4   5       60.10      101.25     32.69 o 
 -10   5   5     1098.50      986.96     65.27 o 
  -9   5   5      764.37      875.32    121.84 o 
  -8   5   5     1828.60     1939.26    147.44 o 
  -7   5   5      294.64      323.66     43.48 o 
  -6   5   5      175.94      165.79     30.84 o 
  -5   5   5      201.85      206.47     31.93 o 
  -4   5   5      573.70      558.93    131.60 o 
  -3   5   5       44.49        9.23     28.04 o 
  -2   5   5     9606.16     9397.02    282.53 o 
  -1   5   5       55.54       53.52     31.61 o 
   0   5   5      283.16      269.92     25.09 o 
   1   5   5       80.29      152.88     25.93 o 
   2   5   5      943.89     1221.37     81.06 o 
   3   5   5     1944.11     1816.32     50.74 o 
   4   5   5     6633.57     7481.94    291.95 o 
   5   5   5     4407.44     4559.57     93.69 o 
   6   5   5     3328.32     3447.88     94.52 o 
   7   5   5     4134.61     4206.17    116.75 o 
   8   5   5     2218.48     2193.53     63.08 o 
   9   5   5      976.65      894.22     98.80 o 
  -9   6   5      139.33      204.71     39.07 o 
  -8   6   5      444.86      494.62     55.96 o 
  -7   6   5     1257.58     1122.11     48.40 o 
  -6   6   5      679.96      706.51     28.90 o 
  -5   6   5     1704.97     1805.55     89.05 o 
  -4   6   5       71.00       76.65     31.79 o 
  -3   6   5     1255.22     1320.21     28.33 o 
  -2   6   5      343.71      340.27     24.20 o 
  -1   6   5      962.54     1399.58     44.44 o 
   0   6   5      578.60      557.13     26.45 o 
   1   6   5     1741.28     1892.97     73.90 o 
   2   6   5     1123.25     1112.83     48.13 o 
   3   6   5     1308.73     1281.22     32.68 o 
   4   6   5      991.77     1260.24     89.53 o 
   5   6   5      442.62      288.92     52.08 o 
   6   6   5      224.53      266.17     37.43 o 
   7   6   5        1.44       22.33     23.74 o 
   8   6   5       10.81      -30.30     63.91 o 
  -9   7   5      874.34      866.23     63.82 o 
  -8   7   5     2040.18     2042.79    117.18 o 
  -7   7   5      848.91     1040.77     89.22 o 
  -6   7   5      131.71      134.24     29.93 o 
  -5   7   5      329.16      317.90     33.79 o 
  -4   7   5      209.13      220.17     51.41 o 
  -3   7   5      953.18      974.45     29.74 o 
  -2   7   5      722.62      662.76     27.40 o 
  -1   7   5      269.94      249.15     27.73 o 
   0   7   5      196.87      216.78     23.00 o 
   1   7   5       52.74       76.38     20.02 o 
   2   7   5      228.46      284.37     37.24 o 
   3   7   5     1425.41     1595.89     67.00 o 
   4   7   5     2166.29     2384.16     91.19 o 
   5   7   5     2404.37     2585.75    125.65 o 
   6   7   5     1994.99     2071.26     68.63 o 
   7   7   5     1165.59     1157.41     34.88 o 
   8   7   5     2456.07     2377.85     65.69 o 
  -9   8   5       51.66       70.98     73.76 o 
  -8   8   5     1507.59     1625.56     95.75 o 
  -7   8   5      471.73      515.28     29.83 o 
  -6   8   5     1594.91     1624.01     57.54 o 
  -5   8   5      444.50      491.25     24.19 o 
  -4   8   5     1983.39     2108.13     39.47 o 
  -3   8   5      154.74      183.86     27.85 o 
  -2   8   5      259.82      411.29     61.52 o 
  -1   8   5      411.33      542.47     25.50 o 
   0   8   5      628.57      619.62     26.73 o 
   1   8   5     1837.43     1965.23     26.35 o 
   2   8   5      538.00      656.80     27.49 o 
   3   8   5     1134.71     1165.60     47.36 o 
   4   8   5      599.31      636.22     47.29 o 
   5   8   5      155.28      188.55     29.81 o 
   6   8   5       61.60       28.70     28.25 o 
   7   8   5        9.17        9.59     30.88 o 
   8   8   5       31.79      -14.57     44.83 o 
  -9   9   5      408.87      328.64     44.86 o 
  -8   9   5      187.13      192.72     37.33 o 
  -7   9   5      198.88      236.71     28.84 o 
  -6   9   5        5.47      -26.30     26.30 o 
  -5   9   5      543.38      654.19     29.83 o 
  -4   9   5      579.07      806.94     86.03 o 
  -3   9   5      683.97      677.69     36.23 o 
  -2   9   5     2333.34     2289.81     44.04 o 
  -1   9   5      885.24      874.84     41.23 o 
   0   9   5      159.24      175.35     24.34 o 
   1   9   5      985.44     1044.06     30.59 o 
   2   9   5     1550.72     1519.90     48.64 o 
   3   9   5     5448.73     5677.13    270.84 o 
   4   9   5      931.04     1005.56     39.64 o 
   5   9   5     1547.49     1635.23    101.85 o 
   6   9   5     1431.04     1470.40     69.87 o 
   7   9   5     1491.73     1468.09     54.68 o 
   8   9   5      945.69      869.38     47.53 o 
  -8  10   5      118.59       51.20     32.74 o 
  -7  10   5      306.90      279.01     24.72 o 
  -6  10   5     1015.44     1144.98     26.76 o 
  -5  10   5       76.30       92.72     26.34 o 
  -4  10   5      184.79      190.18     23.45 o 
  -3  10   5        4.72       65.83     29.90 o 
  -2  10   5      595.36      703.59     36.10 o 
  -1  10   5      667.81      812.47     35.85 o 
   0  10   5     2369.67     2430.73     97.32 o 
   1  10   5      144.48      184.21     22.23 o 
   2  10   5     4649.91     4851.15    152.10 o 
   3  10   5      342.00      370.49     26.81 o 
   4  10   5     1074.80     1215.46     50.04 o 
   5  10   5      562.46      601.23     99.92 o 
   6  10   5       96.54       76.84     25.99 o 
   7  10   5       10.51        8.37     31.69 o 
  -8  11   5      749.02      742.14     60.84 o 
  -7  11   5      296.29      385.55     39.37 o 
  -6  11   5      271.41      308.50     30.07 o 
  -5  11   5      399.27      476.62     45.66 o 
  -4  11   5      956.09      992.19     31.22 o 
  -3  11   5      287.05      310.79     28.99 o 
  -2  11   5      249.39      230.26     27.37 o 
  -1  11   5      584.33      598.79     28.29 o 
   0  11   5     1158.78     1226.43     29.16 o 
   1  11   5       61.23       51.96     26.79 o 
   2  11   5     2949.41     3035.72     88.70 o 
   3  11   5       94.79       77.81     18.61 o 
   4  11   5     1896.20     2002.16     55.32 o 
   5  11   5      384.74      400.42     35.19 o 
   6  11   5      630.21      566.54     52.78 o 
   7  11   5      265.11      277.19     29.28 o 
  -7  12   5      918.38      951.47     37.86 o 
  -6  12   5     1191.01     1174.23     28.94 o 
  -5  12   5     1499.58     1586.29     48.77 o 
  -4  12   5     1415.63     1422.00     57.03 o 
  -3  12   5       66.26       80.59     23.52 o 
  -2  12   5      364.26      500.03     33.83 o 
  -1   0   6        3.78      -31.63     34.68 o 
  -3   0   8        5.47       60.20     30.63 o 
  -5   0  10      395.36      256.50    182.89 o 
  -7   0  12       23.32      -28.73     31.86 o 
  -9   0  14       23.33      -37.46     37.46 o 
  -1  12   5      330.90      312.21     24.10 o 
   0  12   5      442.13      480.53     27.93 o 
   1  12   5     1212.59     1270.60     24.32 o 
   2  12   5      706.18      761.36     42.31 o 
   3  12   5     1170.38     1179.36     58.29 o 
   4  12   5      435.67      483.07     25.08 o 
   5  12   5      102.35      136.56     51.24 o 
   6  12   5       64.05       72.03     22.33 o 
  -7  13   5       54.30       11.01     32.42 o 
  -6  13   5      117.12       84.18     29.10 o 
  -5  13   5       73.95       39.70     26.07 o 
  -4  13   5      103.53      139.04     31.08 o 
  -3  13   5       80.14      142.44     32.20 o 
  -2  13   5        6.53      -20.15     25.23 o 
  -1  13   5      137.25      168.45     20.66 o 
   0  13   5      282.73      279.09     29.22 o 
   1  13   5     1210.84     1090.10     26.90 o 
   2  13   5       45.78       97.75     23.76 o 
   3  13   5     1506.54     1526.95     45.93 o 
   4  13   5     1079.24     1130.63     51.89 o 
   5  13   5      477.16      480.48     27.88 o 
   6  13   5      527.19      502.66     52.10 o 
  -6  14   5      638.02      593.94     26.79 o 
  -5  14   5      360.43      291.12     47.20 o 
  -4  14   5      214.90      211.61     25.24 o 
  -3  14   5      307.88      344.72     24.32 o 
  -2  14   5      205.02      213.18     27.41 o 
  -1  14   5       34.78       56.28     33.96 o 
   0  14   5      751.12      753.92     34.19 o 
   1  14   5      585.86      552.66     24.36 o 
   2  14   5     1063.94     1052.72     31.49 o 
   3  14   5      877.69      910.55     25.45 o 
   4  14   5      474.22      454.20     41.73 o 
   5  14   5      575.48      580.67     34.04 o 
  -6  15   5       80.04       40.74     26.96 o 
  -5  15   5       24.56       11.30     29.48 o 
  -4  15   5      227.42      235.22     28.85 o 
  -3  15   5       69.80       82.17     25.23 o 
  -2  15   5       20.67      102.90     45.66 o 
  -1  15   5      246.12      256.32     53.79 o 
   0  15   5       78.28       73.72     29.31 o 
   1  15   5      231.52      245.76     32.18 o 
   2  15   5        5.48      -12.56     20.01 o 
   3  15   5      188.69      224.35     20.31 o 
   4  15   5      100.63       99.12     25.32 o 
   5  15   5       37.31       15.06     23.01 o 
  -5  16   5       97.97       85.71     31.72 o 
  -4  16   5      228.02      207.92     26.12 o 
  -3  16   5       11.83       27.92     24.58 o 
  -2  16   5       41.18      111.55     23.05 o 
  -1  16   5      169.51      166.35     38.22 o 
   0  16   5      254.02      240.60     63.39 o 
   1  16   5      368.91      327.91     27.93 o 
   2  16   5      586.08      583.11     28.94 o 
   3  16   5      167.84      144.04     24.28 o 
   4  16   5      342.76      330.20     31.29 o 
  -3  17   5      552.15      508.88     44.19 o 
  -2  17   5      508.10      470.72     24.07 o 
  -1  17   5      615.94      584.65     36.30 o 
   0  17   5     1086.96     1092.46     60.87 o 
   1  17   5      154.77       94.56     42.52 o 
   2  17   5      440.49      443.55     65.80 o 
 -10   0   6      314.43      352.80     40.87 o 
  -9   0   6      602.76      581.12     42.42 o 
  -8   0   6     3998.98     4204.56    513.61 o 
  -7   0   6     2757.12     2751.08    132.95 o 
  -6   0   6     5468.14     5528.47    372.41 o 
  -5   0   6     9743.36     9793.06     73.91 o 
  -4   0   6     2683.79     2680.22     74.63 o 
  -3   0   6    10942.13    11106.41    121.77 o 
  -2   0   6     1449.03     1761.09    168.15 o 
  -1   0   6       98.81       59.80     35.18 o 
   0   0   6      160.61      198.94     34.85 o 
   1   0   6       43.76       53.73     32.59 o 
   2   0   6      839.02      750.04     79.70 o 
   3   0   6      349.66      242.70     27.09 o 
   4   0   6     1110.02     1212.29     92.08 o 
   5   0   6      567.52      610.55    114.51 o 
   6   0   6      696.76      723.27     54.65 o 
   7   0   6     3486.24     3681.23    341.36 o 
   8   0   6      473.02      502.30     34.69 o 
   9   0   6      755.55      752.08     64.79 o 
 -10   1   6        6.27       49.61     39.08 o 
  -9   1   6       67.98       54.71     28.07 o 
  -8   1   6       23.87       47.25     31.19 o 
  -7   1   6      106.43       78.77     28.23 o 
  -6   1   6        6.50      -26.71     30.84 o 
  -5   1   6     1193.46      912.30     70.12 o 
  -4   1   6     2308.12     2431.67    172.70 o 
  -3   1   6      280.96      295.35     30.83 o 
  -2   1   6     1130.93     1184.70     54.74 o 
  -1   1   6      689.04      660.22     27.88 o 
   0   1   6        3.47      -25.87     26.36 o 
   1   1   6     1599.50     1718.00     86.22 o 
   2   1   6      122.16      141.69     26.56 o 
   3   1   6      125.16      106.68     28.28 o 
   4   1   6      104.01      157.71     26.28 o 
   5   1   6      238.03      239.86     25.72 o 
   6   1   6      456.55      471.55     29.74 o 
   7   1   6      375.77      182.80     23.50 o 
   8   1   6       56.61       24.13     25.51 o 
   9   1   6      160.91      242.69     48.92 o 
 -10   2   6      599.32      619.22     39.84 o 
  -9   2   6      219.56      231.71     39.77 o 
  -8   2   6     4072.69     4401.26    236.03 o 
  -7   2   6     3325.06     3466.58    213.99 o 
  -6   2   6     5053.68     5435.99    363.96 o 
  -5   2   6     7367.21     7818.63    281.01 o 
  -4   2   6    14918.96    16217.58    629.06 o 
  -3   2   6    13500.17    12800.72    373.87 o 
  -2   2   6      342.40      395.09     31.17 o 
  -1   2   6    12852.06    12012.29    363.30 o 
   0   2   6     2501.35     2357.56     74.12 o 
   1   2   6     3014.78     2851.95     69.40 o 
   2   2   6      407.41      314.56     34.38 o 
   3   2   6     3564.49     3167.55    169.73 o 
   4   2   6      919.43      949.93     50.10 o 
   5   2   6     3374.34     3330.99    100.12 o 
   6   2   6      270.97      258.63     21.50 o 
   7   2   6       91.44       83.45     30.05 o 
   8   2   6      556.04      494.34     34.99 o 
   9   2   6      734.98      712.56     69.78 o 
 -10   3   6       94.85      111.85     27.56 o 
  -9   3   6      108.58      123.36     28.91 o 
  -8   3   6      168.75      156.51     34.09 o 
  -7   3   6      318.21      360.21     41.03 o 
  -6   3   6       19.27      -21.58     33.87 o 
  -5   3   6      808.99      815.95     38.40 o 
  -4   3   6     2753.61     3001.48     80.67 o 
  -3   3   6      874.08      870.91     30.48 o 
  -2   3   6     2954.08     2974.45     44.57 o 
  -1   3   6      464.95      394.05     31.65 o 
   0   3   6     4409.49     4685.86     54.24 o 
   1   3   6     1894.83     2526.69     61.71 o 
   2   3   6     1186.01     1221.01     47.39 o 
   3   3   6      269.29      225.06     23.25 o 
   4   3   6       53.87       35.09     31.67 o 
   5   3   6       74.00       66.67     22.68 o 
   6   3   6      115.90      115.35     23.17 o 
   7   3   6       89.59       38.70     28.80 o 
   8   3   6       69.50       32.46     27.79 o 
   9   3   6       10.23      -14.11     26.52 o 
 -10   4   6      310.10      227.68     36.64 o 
  -9   4   6      616.16      627.17     88.93 o 
  -8   4   6     2640.59     2875.66    223.91 o 
  -7   4   6     2598.21     2805.84    209.79 o 
  -6   4   6     2946.49     3372.10    125.22 o 
  -5   4   6     4748.55     5126.82    203.05 o 
  -4   4   6     3344.36     3272.45     91.35 o 
  -3   4   6     4584.58     4073.28    129.87 o 
  -2   4   6      489.70      607.15     30.04 o 
  -1   4   6     1253.77     1083.00     30.25 o 
   0   4   6     1152.93     1372.76     37.18 o 
   1   4   6       53.64       45.44     30.01 o 
   2   4   6     4003.50     4345.97     82.61 o 
   3   4   6     1066.68     1004.42     33.51 o 
   4   4   6      459.08      496.65     99.55 o 
   5   4   6      350.31      353.38     29.77 o 
   6   4   6       18.26       -7.59     33.35 o 
   7   4   6      234.72      303.33     32.23 o 
   8   4   6     1113.91     1164.17     63.18 o 
   9   4   6      440.59      388.37     39.54 o 
 -10   5   6      257.36      205.84     42.10 o 
  -9   5   6      219.52      223.24     51.80 o 
  -8   5   6      334.31      335.28     44.87 o 
  -7   5   6      225.84      221.86     38.79 o 
  -6   5   6       58.40       50.04     28.94 o 
  -5   5   6      417.40      513.20    155.95 o 
  -4   5   6     1042.79     1052.58     76.99 o 
  -3   5   6      806.05      664.07     29.33 o 
  -2   5   6     1667.35     1607.14     32.62 o 
  -1   5   6     1681.24     1490.74     31.05 o 
   0   5   6      973.44      945.24     34.97 o 
   1   5   6     1363.10     1717.35     71.13 o 
   2   5   6      113.80      129.47     28.34 o 
   3   5   6        6.65       -2.41     27.42 o 
   4   5   6       21.74       -4.09     25.06 o 
   5   5   6      152.13      154.73     26.53 o 
   6   5   6      101.12       85.04     22.83 o 
   7   5   6      255.12      121.74     31.63 o 
   8   5   6       66.04       22.14     33.59 o 
  -9   6   6      458.09      428.50     41.61 o 
  -8   6   6     2420.05     2383.13    137.13 o 
  -7   6   6     2802.73     3153.57    180.71 o 
  -6   6   6     2852.00     3077.69     94.02 o 
  -5   6   6     6977.89     7556.82    240.84 o 
  -4   6   6     5187.54     5621.70     83.60 o 
  -3   6   6     5974.11     5859.39    174.85 o 
  -2   6   6     1300.70     1451.34     66.83 o 
  -1   6   6     1747.51     1793.53     44.86 o 
   0   6   6     1055.64     1076.76     26.67 o 
   1   6   6      211.12      174.96     27.73 o 
   2   6   6       35.33       35.60     27.62 o 
   3   6   6      104.78      116.33     26.69 o 
   4   6   6      509.20      613.97    126.40 o 
   5   6   6       49.02       23.07     21.90 o 
   6   6   6       12.78       57.60     24.95 o 
   7   6   6      782.62      654.28     28.54 o 
   8   6   6      548.84      514.94     33.70 o 
  -9   7   6      327.82      356.71     41.98 o 
  -8   7   6       65.73       65.60     39.31 o 
  -7   7   6      197.35      194.92     31.19 o 
  -6   7   6       47.77       41.08     29.77 o 
  -5   7   6      503.85      543.07     92.82 o 
  -4   7   6      420.08      488.13     34.11 o 
  -3   7   6     2099.03     2181.37     68.04 o 
  -2   7   6     2817.95     2821.81     86.87 o 
  -1   7   6     1194.10     1170.62     39.50 o 
   0   7   6     2664.20     2599.04     60.42 o 
   1   7   6     1260.99     1523.58     29.20 o 
   2   7   6      153.50      187.24     29.09 o 
   3   7   6       24.40       24.80     26.03 o 
   4   7   6      103.57      166.72     32.71 o 
   5   7   6      802.30      841.74     67.34 o 
   6   7   6      546.46      502.61     26.79 o 
   7   7   6      593.51      391.94     27.87 o 
   8   7   6      379.98      331.86     29.97 o 
  -9   8   6       89.85       97.90     40.11 o 
  -8   8   6     1200.30     1375.14    121.98 o 
  -7   8   6     1091.25     1125.36     64.55 o 
  -6   8   6     2190.40     2382.08     90.04 o 
  -5   8   6     2807.53     2979.70     86.50 o 
  -4   8   6     3321.94     3516.69     89.88 o 
  -3   8   6     7080.77     7076.87    145.45 o 
  -2   8   6      285.86      265.19     28.63 o 
  -1   8   6     3128.88     3318.50    130.69 o 
   0   8   6      921.74      953.72     27.77 o 
   1   8   6       16.16       27.88     26.98 o 
   2   8   6      113.86      119.19     26.16 o 
   3   8   6      361.68      349.86     53.50 o 
   4   8   6      472.99      387.75     35.76 o 
   5   8   6      609.68      621.90     96.45 o 
   6   8   6      183.48      234.72     29.35 o 
   7   8   6       73.41       71.08     26.27 o 
   8   8   6      329.34      314.35     40.89 o 
  -9   9   6      109.40       86.86     72.36 o 
  -8   9   6      430.97      404.07     35.75 o 
  -7   9   6      125.26      106.52     41.28 o 
  -6   9   6       51.67       24.69     35.12 o 
  -5   9   6     1614.79     1749.84     62.53 o 
  -4   9   6     3000.67     3143.71     94.48 o 
  -3   9   6     2375.26     2309.93     76.61 o 
  -2   9   6     5946.28     5876.46    186.18 o 
  -1   9   6     2022.85     2026.50     59.53 o 
   0   9   6     2894.65     3055.18     90.87 o 
   1   9   6      179.24      330.49     28.38 o 
   2   9   6     1527.38     1526.67     36.76 o 
   3   9   6     1111.59     1120.97     62.53 o 
   4   9   6       60.84       80.86     23.60 o 
   5   9   6      270.61      339.08     72.37 o 
   6   9   6      565.86      524.20     27.85 o 
   7   9   6      392.67      300.66     34.93 o 
  -8  10   6     1423.97     1558.23     83.96 o 
  -7  10   6      722.27      754.63     29.42 o 
  -6  10   6      307.93      376.18     29.63 o 
  -5  10   6     1985.70     1948.72     59.83 o 
  -4  10   6      497.80      574.40     28.89 o 
  -3  10   6      591.49      602.96     26.88 o 
  -2  10   6      265.01      280.05     23.42 o 
  -1  10   6      442.73      478.28     29.26 o 
   9   0  -2       72.58      -29.02     62.70 o 
   7   0   0        6.42       -8.73     61.21 o 
   5   0   2       58.06       82.45     58.69 o 
   3   0   4     1311.77      366.42     66.05 o 
   1   0   6        1.64       -0.32     32.45 o 
   0  10   6      263.20      263.02     26.80 o 
   1  10   6       89.08       58.70     24.44 o 
   2  10   6       14.31       20.51     26.63 o 
   3  10   6       69.70      145.20     24.01 o 
   4  10   6      404.83      389.19     43.11 o 
   5  10   6      120.23      108.54     32.57 o 
   6  10   6      266.90      332.78     30.28 o 
   7  10   6      267.86      276.94     31.71 o 
  -8  11   6      473.10      525.33     53.22 o 
  -7  11   6       39.76       25.90     29.00 o 
  -6  11   6       52.33      -28.04     28.04 o 
  -5  11   6      139.03      159.57     50.11 o 
  -4  11   6      711.79      729.47     24.91 o 
  -3  11   6     1285.16     1243.47     32.29 o 
  -2  11   6     2325.64     2351.15     44.18 o 
  -1  11   6      935.79      984.74     40.32 o 
   0  11   6     3516.96     3659.81     65.69 o 
   1  11   6      790.93      950.61     45.26 o 
   2  11   6       44.02       45.30     24.33 o 
   3  11   6      192.38      200.58     19.87 o 
   4  11   6      287.78      300.53     35.10 o 
   5  11   6      562.16      599.75     54.31 o 
   6  11   6      475.87      515.93     68.43 o 
   7  11   6      384.11      353.06     32.85 o 
  -7  12   6     1345.79     1240.32     48.18 o 
  -6  12   6      544.39      546.23     30.16 o 
  -5  12   6     2024.47     2030.16     74.21 o 
  -4  12   6      681.14      749.34     28.05 o 
  -3  12   6     3625.04     3521.12     53.78 o 
  -2  12   6      140.01      134.06     29.72 o 
  -1  12   6     1066.76     1091.96     51.88 o 
   0  12   6      624.77      608.77     22.47 o 
   1  12   6      321.31      355.91     25.84 o 
   2  12   6       22.95       37.26     22.14 o 
   3  12   6      224.74      288.85     38.22 o 
   4  12   6      520.69      508.98     26.83 o 
   5  12   6       77.67       72.95     25.52 o 
   6  12   6      274.25      312.83     28.85 o 
  -7  13   6       94.36       62.69     32.46 o 
  -6  13   6       34.59       54.51     30.02 o 
  -5  13   6      493.87      525.73     27.36 o 
  -4  13   6      404.26      418.98     36.29 o 
  -3  13   6      906.75      967.69     37.02 o 
  -2  13   6     2176.44     2068.56     61.00 o 
  -1  13   6     1035.66     1123.18     36.49 o 
   0  13   6      995.98      972.80     57.90 o 
   1  13   6      450.65      504.31     31.29 o 
   2  13   6      335.92      398.01     29.60 o 
   3  13   6       76.35       79.53     29.95 o 
   4  13   6      128.38      110.39     25.79 o 
   5  13   6       41.94       63.32     26.41 o 
   6  13   6      431.81      440.45     23.89 o 
  -6  14   6      168.59      178.26     32.31 o 
  -5  14   6      235.29      225.15     29.05 o 
  -4  14   6      515.23      459.92     27.92 o 
  -3  14   6      169.19      205.93     38.13 o 
  -2  14   6      101.27       53.20     26.75 o 
  -1  14   6      461.74      463.17     24.45 o 
   0  14   6       98.62      137.29     42.88 o 
   1  14   6      358.83      344.00     25.21 o 
   2  14   6      143.82      143.40     26.59 o 
   3  14   6      342.12      323.89     25.33 o 
   4  14   6      651.15      618.20     48.59 o 
   5  14   6      149.21      106.76     27.06 o 
  -5  15   6       69.93       94.35     24.92 o 
  -4  15   6      513.31      500.00     61.42 o 
  -3  15   6     1025.60      968.04     24.26 o 
  -2  15   6      713.54      651.89     24.68 o 
  -1  15   6     1164.17     1095.15     38.46 o 
   0  15   6      753.72      763.71     30.55 o 
   1  15   6      260.92      220.85     26.54 o 
   2  15   6      189.33      176.26     38.64 o 
   3  15   6       51.95       69.38     29.25 o 
   4  15   6        2.45      -11.24     27.74 o 
  -4  16   6       57.68      -20.47     40.80 o 
  -3  16   6      505.89      466.92     36.34 o 
  -2  16   6       19.08      -26.12     26.29 o 
  -1  16   6      445.86      411.96     33.76 o 
   0  16   6      153.88      127.78     46.12 o 
   1  16   6       65.66        2.67     36.33 o 
   2  16   6      462.48      486.12     46.85 o 
   3  16   6       95.14       80.82     33.90 o 
  -3  17   6      201.48      184.29     29.49 o 
  -2  17   6      843.88      723.37     35.11 o 
  -1  17   6      216.03      146.34     30.28 o 
   0  17   6      834.55      816.61     40.59 o 
   1  17   6      166.96      171.03     24.46 o 
   2  17   6       40.73       53.20     29.02 o 
 -10   1   7      465.76      429.85     37.87 o 
  -9   1   7      132.15       96.49     44.50 o 
  -8   1   7       54.74       64.91     48.04 o 
  -7   1   7       47.54       61.47     38.22 o 
  -6   1   7      365.82      130.46     48.59 o 
  -5   1   7     2178.18     2217.42     83.20 o 
  -4   1   7     8728.78     8959.38    255.48 o 
  -3   1   7    10127.69     9836.03    470.01 o 
  -2   1   7    12246.82    11502.19    616.41 o 
  -1   1   7    17579.40    16122.96    902.70 o 
   0   1   7    26519.00    24665.46   1209.01 o 
   1   1   7     9087.62     7747.36    346.13 o 
   2   1   7     5812.03     4945.38    253.29 o 
   3   1   7     2176.01     1869.71    106.56 o 
   4   1   7     2541.54     2720.00    152.83 o 
   5   1   7      336.80      341.70     21.35 o 
   6   1   7      216.86       -3.23     24.25 o 
   7   1   7      385.97      417.46     30.42 o 
   8   1   7       16.38       32.83     38.07 o 
   9   1   7      130.03      200.46     28.59 o 
 -10   2   7       12.24       18.26     40.51 o 
  -9   2   7       95.77       -1.46     30.52 o 
  -8   2   7      179.93      157.56     34.15 o 
  -7   2   7       66.25       72.16     35.70 o 
  -6   2   7      428.47      523.44     57.24 o 
  -5   2   7       31.08       21.70     34.56 o 
  -4   2   7     2307.76     2402.54    113.12 o 
  -3   2   7      577.24      629.66     27.74 o 
  -2   2   7      691.39      761.04     32.26 o 
  -1   2   7      119.57      214.12     25.67 o 
   0   2   7      291.74      236.74     24.49 o 
   1   2   7      421.97      423.64     22.35 o 
   2   2   7      257.50      800.81    339.50 o 
   3   2   7      588.69      471.72     27.00 o 
   4   2   7      767.36      793.52     30.25 o 
   5   2   7      120.24       90.11     26.53 o 
   6   2   7      240.39      224.42     33.50 o 
   7   2   7       66.75       61.00     27.54 o 
   8   2   7        6.42       12.35     41.42 o 
 -10   3   7      703.35      687.73     69.15 o 
  -9   3   7      546.48      570.92     49.46 o 
  -8   3   7      248.27      268.16     38.22 o 
  -7   3   7       25.95        0.94     33.75 o 
  -6   3   7      122.74       39.70     38.83 o 
  -5   3   7     1898.52     2046.49     89.69 o 
  -4   3   7     3510.87     3274.75    104.23 o 
  -3   3   7    10264.67     9829.46    298.14 o 
  -2   3   7     4391.69     4234.09    107.40 o 
  -1   3   7    18080.19    17290.48    551.01 o 
   0   3   7    11110.46    10746.66    274.23 o 
   1   3   7     8727.40     8630.18    301.54 o 
   2   3   7     4163.03     3754.36    154.06 o 
   3   3   7      666.21      549.10     24.70 o 
   4   3   7     1697.54     1629.83     50.40 o 
   5   3   7      115.60      118.01     26.62 o 
   6   3   7      460.22      420.84     20.32 o 
   7   3   7      199.52      206.26     28.40 o 
   8   3   7      211.08      254.59     26.19 o 
 -10   4   7       16.57       34.29     37.23 o 
  -9   4   7      111.29       51.44     35.16 o 
  -8   4   7       24.63        7.75     34.73 o 
  -7   4   7      489.51      544.04     55.23 o 
  -6   4   7      542.55      619.10     27.29 o 
  -5   4   7     1389.44     1512.35     35.35 o 
  -4   4   7      762.39      813.95     31.15 o 
  -3   4   7     1534.03     1611.79    187.52 o 
  -2   4   7     1610.27     1616.83     54.03 o 
  -1   4   7      524.40      528.42     29.46 o 
   0   4   7      145.77     -259.02    586.66 o 
   1   4   7      792.60      796.57     31.20 o 
   2   4   7     1405.33     1432.28     48.80 o 
   3   4   7      600.29      609.38     40.55 o 
   4   4   7      608.20      607.61     32.41 o 
   5   4   7      279.14      225.14     23.40 o 
   6   4   7       69.40        1.96     22.63 o 
   7   4   7        1.06       39.44     25.63 o 
   8   4   7        3.51       -9.60     23.05 o 
 -10   5   7      109.06      101.96     39.53 o 
  -9   5   7      300.69      255.41     36.02 o 
  -8   5   7       18.65       -3.23     35.21 o 
  -7   5   7       26.39       19.87     24.70 o 
  -6   5   7      131.91        9.63     28.63 o 
  -5   5   7     2346.54     2477.87     65.97 o 
  -4   5   7     3772.46     3985.38     62.54 o 
  -3   5   7     7647.11     7845.71    219.44 o 
  -2   5   7    10036.17     9540.03    221.68 o 
  -1   5   7    12313.26    12282.09    199.44 o 
   0   5   7    19319.45    19276.15    435.63 o 
   1   5   7     6514.19     6181.70    116.86 o 
   2   5   7     4686.83     4705.45    126.06 o 
   3   5   7     2198.59     2499.99     99.07 o 
   4   5   7     1468.27     1566.22     61.04 o 
   5   5   7        7.77      -24.15     24.15 o 
   6   5   7      130.78       -8.54     31.50 o 
   7   5   7       49.89       -9.16     24.48 o 
   8   5   7       21.64       26.55     37.39 o 
  -9   6   7       56.92       58.93     55.11 o 
  -8   6   7      272.06      310.67     40.48 o 
  -7   6   7      337.32      356.62     31.67 o 
  -6   6   7     1172.50     1276.90     56.02 o 
  -5   6   7      686.04      696.76     31.69 o 
  -4   6   7     1053.69     1106.12     37.36 o 
  -3   6   7     1476.61     1471.55     34.65 o 
  -2   6   7       45.54       54.67     20.26 o 
  -1   6   7       32.50       20.25     24.44 o 
   0   6   7      304.92      318.63     23.39 o 
   1   6   7      991.67      994.13     33.25 o 
   2   6   7      764.88      726.44     34.16 o 
   3   6   7     1637.09     1758.10     67.10 o 
   4   6   7      752.04      772.85     39.13 o 
   5   6   7      531.95      461.45     27.52 o 
   6   6   7      154.91      129.67     26.23 o 
   7   6   7        1.55      -18.56     23.96 o 
   8   6   7        5.72       12.72     25.19 o 
  -9   7   7       24.43       52.18     36.50 o 
  -8   7   7       52.47      -26.61     26.61 o 
  -7   7   7      209.55      181.62     33.72 o 
  -6   7   7      237.41      172.17     30.01 o 
  -5   7   7      908.19      925.78     35.66 o 
  -4   7   7     5283.47     5546.43    132.41 o 
  -3   7   7     6082.04     6191.36    162.92 o 
  -2   7   7     4485.16     4105.72     85.83 o 
  -1   7   7     9322.06     9056.27    244.47 o 
   0   7   7    11909.21    11229.03    230.07 o 
   1   7   7     4695.66     4733.30     86.17 o 
   2   7   7     2342.76     2438.69     53.89 o 
   3   7   7     1408.78     1440.57     33.05 o 
   4   7   7     1382.75     1440.87     59.43 o 
   5   7   7      283.93      243.15     21.56 o 
   6   7   7      158.45      133.15     24.07 o 
   7   7   7      146.18      184.58     45.35 o 
   8   7   7        7.19       -7.26     30.51 o 
  -9   8   7       54.36      -21.43     41.92 o 
  -8   8   7      915.49      993.99     46.48 o 
  -7   8   7      171.97      291.10     67.93 o 
  -6   8   7     1627.98     1702.01     64.78 o 
  -5   8   7     1153.02     1273.86     48.93 o 
  -4   8   7     3163.93     3317.20     84.64 o 
  -3   8   7      116.37      233.66     33.05 o 
  -2   8   7     1076.18     1197.82     34.00 o 
  -1   8   7        1.60       17.70     23.09 o 
   0   8   7     1106.52     1033.80     25.21 o 
   1   8   7     1235.91     1231.65     47.95 o 
   2   8   7     1435.24     1559.95     83.76 o 
   3   8   7     2291.22     2526.78     92.33 o 
   4   8   7     1836.62     1904.76     91.92 o 
   5   8   7      559.28      611.77     30.55 o 
   6   8   7      429.75      422.02     25.82 o 
   7   8   7      115.48       92.28     53.52 o 
  -9   9   7       11.97      -35.70     40.76 o 
  -8   9   7       40.38       41.54     29.34 o 
  -7   9   7       26.10       36.49     28.77 o 
  -6   9   7      127.22      107.37     28.35 o 
  -5   9   7      328.09      345.91     40.75 o 
  -4   9   7      295.75      277.42     29.64 o 
  -3   9   7     1052.92     1044.11     29.09 o 
  -2   9   7      459.30      495.14     25.83 o 
  -1   9   7     4298.59     4374.37    158.58 o 
   0   9   7      408.75      398.00     35.39 o 
   1   9   7     3063.52     3213.40     62.66 o 
   2   9   7      674.04      793.17     26.01 o 
   3   9   7      206.47      222.32     30.30 o 
  -1   0   8       38.25       84.07     31.59 o 
  -3   0  10      443.28      482.31    112.60 o 
  -5   0  12       90.70       36.20     32.32 o 
  -7   0  14        0.48      -16.51     42.13 o 
  -9   0  16       58.39       13.81     45.36 o 
   4   9   7      644.62      699.04     36.92 o 
   5   9   7       51.07       20.28     25.41 o 
   6   9   7       54.38        6.56     24.37 o 
   7   9   7       14.31      -16.31     49.53 o 
  -8  10   7       26.45       43.09     33.42 o 
  -7  10   7     1848.31     1917.23     79.49 o 
  -6  10   7     1575.93     1771.15     67.63 o 
  -5  10   7     2246.15     2229.25     54.22 o 
  -4  10   7     2948.65     2892.36     84.14 o 
  -3  10   7     1979.55     2065.15     75.21 o 
  -2  10   7     1894.22     1939.29     73.30 o 
  -1  10   7      291.08      250.91     39.50 o 
   0  10   7      276.55      325.30     27.50 o 
   1  10   7     1804.53     1820.78     42.10 o 
   2  10   7     1991.73     2084.82     51.67 o 
   3  10   7      750.25      777.81     48.54 o 
   4  10   7     1683.37     1758.96    100.70 o 
   5  10   7      561.85      613.01     52.38 o 
   6  10   7      206.63      188.57     23.17 o 
   7  10   7        2.17      -29.00     36.70 o 
  -8  11   7      196.92      165.48     32.01 o 
  -7  11   7       23.58       53.92     26.60 o 
  -6  11   7      274.77      327.16     26.84 o 
  -5  11   7      663.94      623.15     56.01 o 
  -4  11   7     1853.10     1904.33     33.37 o 
  -3  11   7     3996.66     3799.12     61.72 o 
  -2  11   7     3282.42     3478.36     75.48 o 
  -1  11   7     4697.56     4804.80     83.30 o 
   0  11   7     7138.68     7208.11    158.24 o 
   1  11   7     2960.88     3071.19     31.85 o 
   2  11   7     1014.49     1109.78     27.04 o 
   3  11   7     1394.44     1422.05     91.04 o 
   4  11   7      643.40      742.83     25.68 o 
   5  11   7       36.27       31.92     26.66 o 
   6  11   7       83.10      104.70     34.76 o 
  -7  12   7      323.75      324.08     36.26 o 
  -6  12   7      796.09      830.48     46.25 o 
  -5  12   7      850.75      863.00     29.64 o 
  -4  12   7      975.70     1008.73     26.27 o 
  -3  12   7       66.14       74.14     23.95 o 
  -2  12   7      310.71      279.00     23.44 o 
  -1  12   7       37.93       51.33     23.60 o 
   0  12   7      595.11      555.16     25.08 o 
   1  12   7      554.28      581.47     26.05 o 
   2  12   7     1017.12      965.31     49.01 o 
   3  12   7     1187.18     1218.76     48.61 o 
   4  12   7     1180.36     1213.72     75.75 o 
   5  12   7      280.52      218.11     23.68 o 
   6  12   7      386.79      384.80     35.81 o 
  -7  13   7      178.95      138.29     32.39 o 
  -6  13   7       31.82       15.11     30.12 o 
  -5  13   7      234.43      232.60     23.61 o 
  -4  13   7      267.75      265.53     24.94 o 
  -3  13   7      412.33      450.54     28.96 o 
  -2  13   7      152.37      209.69     28.72 o 
  -1  13   7     1237.38     1212.88     80.77 o 
   0  13   7      613.58      666.03     30.00 o 
   1  13   7      703.36      743.71     44.87 o 
   2  13   7      543.84      565.43     25.57 o 
   3  13   7      517.26      592.15     36.97 o 
   4  13   7      282.99      287.15     28.28 o 
   5  13   7      387.45      301.95     26.23 o 
  -6  14   7      493.86      461.70     42.87 o 
  -5  14   7      718.78      725.60     40.88 o 
  -4  14   7      698.30      697.17     29.10 o 
  -3  14   7      726.10      698.14     34.73 o 
  -2  14   7       97.19      105.15     30.16 o 
  -1  14   7       55.01      106.67     37.68 o 
   0  14   7      174.21      201.92     26.16 o 
   1  14   7      396.73      346.05     23.53 o 
   2  14   7      737.57      746.98     61.88 o 
   3  14   7      477.35      498.25     31.76 o 
   4  14   7      485.68      382.85     53.20 o 
   5  14   7      248.41      216.27     38.68 o 
  -5  15   7       82.00       73.07     27.90 o 
  -4  15   7        2.36       27.23     26.75 o 
  -3  15   7      316.32      316.02     25.72 o 
  -2  15   7        3.40      -21.10     23.02 o 
  -1  15   7      428.99      430.88     41.95 o 
   0  15   7      203.30      168.34     24.53 o 
   1  15   7      195.74      246.08     21.06 o 
   2  15   7      111.12      101.02     43.41 o 
   3  15   7       10.90      -21.14     22.30 o 
   4  15   7      327.51      250.35     26.30 o 
  -4  16   7      800.43      737.53     29.27 o 
  -3  16   7      271.63      232.58     25.80 o 
  -2  16   7      392.00      449.31     31.54 o 
  -1  16   7       10.75        5.27     26.56 o 
   0  16   7        2.23      -25.77     29.45 o 
   1  16   7      486.94      535.73     31.57 o 
   2  16   7      252.50      275.29     41.28 o 
   3  16   7      452.79      511.01     52.65 o 
  -3  17   7      459.81      447.35     29.48 o 
  -2  17   7      296.26      331.98     48.53 o 
  -1  17   7      594.84      510.95     51.97 o 
   0  17   7      352.04      243.46     39.32 o 
   1  17   7      756.27      734.56     78.56 o 
 -10   0   8       28.55      123.53     67.77 o 
  -9   0   8       10.53      -44.12     61.71 o 
  -8   0   8      447.13      538.80     68.72 o 
  -7   0   8       17.12       92.10     59.65 o 
  -6   0   8     8209.47     8820.30     87.64 o 
  -5   0   8       40.80       81.00     57.17 o 
  -4   0   8     4194.63     3650.31     76.27 o 
  -3   0   8      146.30      148.36     49.87 o 
  -2   0   8     1728.44     1545.06    185.25 o 
  -1   0   8      991.90      920.39     76.44 o 
   0   0   8     7310.18     6593.21   1260.98 o 
   1   0   8     2207.75     2142.93    101.84 o 
   2   0   8     8358.14     8252.08    658.80 o 
   3   0   8    14041.07    14999.33   1305.14 o 
   4   0   8     5350.42     5764.30    581.87 o 
   5   0   8     7627.07     8223.41   1106.92 o 
   6   0   8     2581.14     2579.92    224.21 o 
   7   0   8     1081.72     1239.96     82.22 o 
   8   0   8      542.95      537.01     95.29 o 
 -10   1   8      265.41      295.49     41.59 o 
  -9   1   8       87.49       87.07     43.77 o 
  -8   1   8      259.19      308.88     48.84 o 
  -7   1   8      723.81      651.75     43.92 o 
  -6   1   8       74.40       49.07     46.66 o 
  -5   1   8      986.10     1005.51     42.96 o 
  -4   1   8     5418.99     5611.59    289.90 o 
  -3   1   8     7157.75     7483.53    286.54 o 
  -2   1   8      304.13      319.48     27.15 o 
  -1   1   8      656.67      773.71     31.10 o 
   0   1   8       19.37       -8.95     52.10 o 
   1   1   8      512.06      471.43     24.02 o 
   2   1   8       56.84       11.81     25.99 o 
   3   1   8      360.33      316.80     26.91 o 
   4   1   8      711.37      745.82     38.57 o 
   5   1   8      132.84       67.40     23.10 o 
   6   1   8       24.41      -24.77     25.72 o 
   7   1   8      143.49      103.33     29.25 o 
   8   1   8       12.35      -24.40     28.24 o 
 -10   2   8       61.57       89.31     54.08 o 
  -9   2   8       11.59       27.52     45.36 o 
  -8   2   8      228.72      234.95     39.89 o 
  -7   2   8      716.18      739.62     35.81 o 
  -6   2   8     3046.91     3091.10    107.18 o 
  -5   2   8     1391.19     1453.26    128.64 o 
  -4   2   8     1721.64     1508.43     72.11 o 
  -3   2   8       31.46       32.10     24.19 o 
  -2   2   8       59.53       65.25     22.12 o 
  -1   2   8     2167.27     2072.95     86.46 o 
   0   2   8    13578.52    13825.26   1892.15 o 
   1   2   8     9168.58     8750.88    265.50 o 
   2   2   8    10253.88     9231.86    370.57 o 
   3   2   8     7044.78     6613.76    276.64 o 
   4   2   8    10816.27    10889.87    421.01 o 
   5   2   8     2065.61     2075.97     69.81 o 
   6   2   8      657.14      687.06     64.09 o 
   7   2   8     1076.91     1263.82     51.62 o 
   8   2   8      196.86      113.81     26.92 o 
 -10   3   8        2.48      -56.44     56.44 o 
  -9   3   8       92.31      108.17     36.68 o 
  -8   3   8       13.33       33.48     29.65 o 
  -7   3   8      165.47      -36.76     36.76 o 
  -6   3   8      293.11      395.17     40.68 o 
  -5   3   8      124.53      134.08     29.30 o 
  -4   3   8      159.95      115.22     23.59 o 
  -3   3   8      539.23      689.46     79.80 o 
  -2   3   8      173.32      190.31     28.17 o 
  -1   3   8      786.44      866.49     38.85 o 
   0   3   8     1248.45     1095.03     99.73 o 
   1   3   8       98.97      155.09     24.48 o 
   2   3   8     2029.90     2071.04     77.43 o 
   3   3   8       56.98       48.61     23.17 o 
   4   3   8       46.23       83.47     25.48 o 
   5   3   8       84.91       37.41     27.51 o 
   6   3   8       30.16       -5.43     20.12 o 
   7   3   8      146.81      173.35     26.97 o 
   8   3   8       94.37      106.07     26.64 o 
 -10   4   8       29.10       44.85     45.53 o 
  -9   4   8       73.46       34.64     37.61 o 
  -8   4   8      183.86      204.87     35.85 o 
  -7   4   8      122.15      114.03     33.67 o 
  -6   4   8     3389.33     3842.76    246.22 o 
  -5   4   8      991.39     1003.52     33.48 o 
  -4   4   8     2174.19     2211.04     53.14 o 
  -3   4   8     1062.90     1191.80     35.74 o 
  -2   4   8     1902.75     2127.80     67.69 o 
  -1   4   8       32.11       58.63     24.23 o 
   0   4   8     4233.01     4066.32     84.91 o 
   1   4   8      317.02      257.53     28.11 o 
   2   4   8     7446.79     7174.12    277.17 o 
   3   4   8     3996.17     3827.60     93.53 o 
   4   4   8     6447.09     6311.49    163.72 o 
   5   4   8     2212.07     2307.47     69.25 o 
   6   4   8     1443.27     1580.04     65.63 o 
   7   4   8      959.05     1036.15     62.76 o 
   8   4   8      172.17       68.65     39.04 o 
  -9   5   8       32.29       62.08     37.78 o 
  -8   5   8      236.18      233.34     32.52 o 
  -7   5   8      101.62      -28.18     28.84 o 
  -6   5   8       12.14        5.99     30.37 o 
  -5   5   8       41.33        7.63     29.75 o 
  -4   5   8     1012.50     1059.10     36.01 o 
  -3   5   8      273.67      283.10     27.11 o 
  -2   5   8     2476.53     2459.75     77.45 o 
  -1   5   8     1597.74     1633.31     53.21 o 
   0   5   8     1837.74     1689.02     54.33 o 
   1   5   8     1862.81     1890.19     36.15 o 
   2   5   8      263.43      276.28     27.64 o 
   3   5   8      452.79      462.69     38.53 o 
   4   5   8       13.16      -17.21     24.34 o 
   5   5   8       94.25       71.03     38.67 o 
   6   5   8      222.13      236.70     27.21 o 
   7   5   8      295.13      298.40     24.62 o 
   8   5   8      172.95      206.14     31.87 o 
  -9   6   8       19.35       -6.68     38.09 o 
  -8   6   8       20.72      -17.00     32.78 o 
  -7   6   8       14.84       25.97     31.91 o 
  -6   6   8     1419.75     1394.78     48.05 o 
  -5   6   8       50.59       69.83     29.72 o 
  -4   6   8      671.56      722.74    103.57 o 
  -3   6   8      135.61      170.67     34.80 o 
  -2   6   8        8.83      -15.36     25.79 o 
  -1   6   8     1103.80     1200.04     25.81 o 
   0   6   8     5326.65     5358.88    168.14 o 
   1   6   8     4152.09     4440.35    103.86 o 
   2   6   8     4185.07     4545.05    210.77 o 
   3   6   8     6842.74     7237.42    280.44 o 
   4   6   8     4989.15     5369.84    146.21 o 
   5   6   8     2752.45     2812.62     87.08 o 
   6   6   8     1223.81     1157.79     41.41 o 
   7   6   8      694.64      666.05     41.70 o 
   8   6   8      303.52      195.46     35.92 o 
  -9   7   8      356.93      325.00     39.20 o 
  -8   7   8      259.96     1846.62    748.35 o 
  -7   7   8      607.25      600.02     37.02 o 
  -6   7   8      167.50       62.41     26.96 o 
  -5   7   8      155.25      145.66     27.81 o 
  -4   7   8       31.12       52.53     29.42 o 
  -3   7   8     2474.85     2614.16     70.11 o 
  -2   7   8      780.90      719.41     48.94 o 
  -1   7   8     2773.08     2663.03     79.01 o 
   0   7   8     2304.35     2358.97     27.56 o 
   1   7   8     1167.09     1130.88     50.53 o 
   2   7   8      969.53     1046.92     59.49 o 
   3   7   8       91.13      123.19     31.03 o 
   4   7   8      148.29      121.98     28.65 o 
   5   7   8      329.72      299.28     34.93 o 
   6   7   8       22.21       20.68     23.80 o 
   7   7   8      225.63      225.83     25.50 o 
  -9   8   8        9.38       29.42     55.47 o 
  -8   8   8        1.16      -13.89     35.80 o 
  -7   8   8       55.76       68.61     27.73 o 
  -6   8   8     1068.15     1127.03     45.81 o 
  -5   8   8       21.27       -3.35     23.17 o 
  -4   8   8      170.75      211.52     26.02 o 
  -3   8   8       47.81       81.23     27.76 o 
  -2   8   8      159.98      175.26     27.82 o 
  -1   8   8     1907.59     1958.07     39.42 o 
   0   8   8     3643.06     3797.31     83.37 o 
   1   8   8     2917.41     3016.24    113.25 o 
   2   8   8     5050.56     5376.46    218.97 o 
   3   8   8     2414.65     2566.01    114.74 o 
   4   8   8     3438.28     3826.50    179.53 o 
   5   8   8     1223.07     1229.66     66.44 o 
   9   0   0        5.09       21.59     52.74 o 
   7   0   2       27.76       64.26     58.73 o 
   5   0   4       56.27      -24.83     70.90 o 
   3   0   6       13.52        0.52     44.26 o 
   1   0   8       84.67      149.16     30.59 o 
   6   8   8      225.22      286.70     37.99 o 
   7   8   8      386.45      360.05     42.06 o 
  -8   9   8      500.01      516.66     34.25 o 
  -7   9   8      136.92      133.86     25.97 o 
  -6   9   8      517.17      529.22     32.11 o 
  -5   9   8       15.93        5.37     23.16 o 
  -4   9   8       36.62       33.89     24.35 o 
  -3   9   8      244.95      380.41     38.97 o 
  -2   9   8     1243.39     1265.84     28.88 o 
  -1   9   8     1553.19     1606.77     47.90 o 
   0   9   8     1958.52     2044.87     36.96 o 
   1   9   8     1662.62     1689.16     36.98 o 
   2   9   8     2387.16     2521.01     70.30 o 
   3   9   8      152.03      140.72     28.90 o 
   4   9   8      247.60      261.57     32.47 o 
   5   9   8       28.25       -9.13     38.06 o 
   6   9   8      175.29      212.05     28.10 o 
   7   9   8      316.09      331.40     40.86 o 
  -8  10   8       24.19       32.95     32.25 o 
  -7  10   8      274.12      248.17     29.76 o 
  -6  10   8      234.29      235.30     31.10 o 
  -5  10   8       51.03       87.23     25.00 o 
  -4  10   8      148.39      122.92     21.94 o 
  -3  10   8       80.17       62.17     28.30 o 
  -2  10   8      157.42      144.27     22.03 o 
  -1  10   8      951.80      955.36     30.34 o 
   0  10   8     2760.95     2967.81     56.79 o 
   1  10   8      278.29      308.73     25.36 o 
   2  10   8     1196.83     1229.95     33.54 o 
   3  10   8     1060.10     1211.10     70.81 o 
   4  10   8     1716.06     1869.86    107.75 o 
   5  10   8      485.57      495.31     31.81 o 
   6  10   8      393.86      337.72     30.10 o 
   7  10   8      514.04      410.41     29.26 o 
  -8  11   8      302.19      253.32     29.79 o 
  -7  11   8      157.63      174.60     46.47 o 
  -6  11   8      190.06      159.05     24.46 o 
  -5  11   8      111.93      114.55     29.14 o 
  -4  11   8      174.38      177.01     23.08 o 
  -3  11   8     1814.54     1736.52     42.25 o 
  -2  11   8     1038.08      936.33     25.43 o 
  -1  11   8     2479.80     2531.76     37.04 o 
   0  11   8     3334.72     3325.76     66.43 o 
   1  11   8      491.47      535.80     23.77 o 
   2  11   8     1064.46     1092.49     57.64 o 
   3  11   8      163.81      197.71     24.01 o 
   4  11   8       29.97       34.25     25.63 o 
   5  11   8      260.02      334.51     39.56 o 
   6  11   8       48.46       33.93     33.64 o 
  -7  12   8        6.73       15.57     32.22 o 
  -6  12   8        9.91       31.24     25.33 o 
  -5  12   8      192.57      226.52     25.82 o 
  -4  12   8      239.39      271.52     30.85 o 
  -3  12   8       81.28      179.68     26.81 o 
  -2  12   8      437.09      438.03     23.11 o 
  -1  12   8     1029.69     1082.65     46.83 o 
   0  12   8      579.35      636.02     22.22 o 
   1  12   8     1442.26     1446.10     51.61 o 
   2  12   8     1119.34     1185.53     43.65 o 
   3  12   8      809.25      898.30     59.82 o 
   4  12   8      894.99      906.89     57.81 o 
   5  12   8      496.47      571.21     61.47 o 
   6  12   8      168.01      219.07     34.83 o 
  -7  13   8      400.37      375.64     33.08 o 
  -6  13   8       23.17       19.51     30.62 o 
  -5  13   8       31.84       23.12     26.60 o 
  -4  13   8       38.47       40.47     23.98 o 
  -3  13   8      682.28      681.68     31.29 o 
  -2  13   8      912.88      886.39     26.30 o 
  -1  13   8     1447.23     1427.47     36.95 o 
   0  13   8      936.53     1009.71     28.93 o 
   1  13   8     1232.71     1249.38     46.59 o 
   2  13   8      668.96      727.56     24.25 o 
   3  13   8       46.10       20.39     30.46 o 
   4  13   8        6.71       68.56     32.87 o 
   5  13   8       15.70       53.28     27.51 o 
  -6  14   8       67.62       47.19     28.35 o 
  -5  14   8       42.85       24.30     26.22 o 
  -4  14   8      197.62      217.23     31.27 o 
  -3  14   8      157.94      152.63     26.29 o 
  -2  14   8        8.89       12.29     28.03 o 
  -1  14   8      128.75      191.69     28.57 o 
   0  14   8      659.63      681.59     30.76 o 
   1  14   8       20.64       -0.11     30.08 o 
   2  14   8      657.68      712.06     54.32 o 
   3  14   8       91.32      134.50     26.22 o 
   4  14   8      969.83      810.50     48.22 o 
  -5  15   8        1.36        2.35     26.86 o 
  -4  15   8      122.55      111.64     29.03 o 
  -3  15   8      236.79      222.17     30.30 o 
  -2  15   8      549.87      519.98     26.25 o 
  -1  15   8      988.31      841.69     63.03 o 
   0  15   8      795.53      773.92     28.08 o 
   1  15   8      747.91      724.07     30.09 o 
   2  15   8      288.82      313.98     24.73 o 
   3  15   8      150.65      127.92     34.01 o 
  -4  16   8       86.89       45.84     29.81 o 
  -3  16   8      201.23      205.30     28.79 o 
  -2  16   8      197.93      188.68     35.82 o 
  -1  16   8       24.63      -12.46     28.23 o 
   0  16   8      649.20      670.44     24.31 o 
   1  16   8        1.63        0.81     24.64 o 
   2  16   8      120.08       92.32     25.02 o 
  -2  17   8      316.66      243.81     27.03 o 
  -1  17   8      508.83      419.70     64.38 o 
   0  17   8      629.01      528.10     53.42 o 
 -10   1   9     1752.49     1805.15    118.64 o 
  -9   1   9     2352.22     2720.99     46.69 o 
  -8   1   9     5538.45     6120.96    181.53 o 
  -7   1   9     3290.82     3583.62    152.85 o 
  -6   1   9     3235.59     3401.25    144.67 o 
  -5   1   9     1502.75     1506.47     53.28 o 
  -4   1   9     1166.38     1160.27     52.51 o 
  -3   1   9      132.38      116.83     28.39 o 
  -2   1   9     2585.35     2368.47    112.53 o 
  -1   1   9     1993.13     1755.95     94.83 o 
   0   1   9     1361.44     1225.38     45.69 o 
   1   1   9     3071.47     2552.96    145.65 o 
   2   1   9      932.43      896.34     23.77 o 
   3   1   9      214.57      201.20     24.16 o 
   4   1   9     1046.51     1074.04     55.67 o 
   5   1   9      397.22      542.88     48.12 o 
   6   1   9      817.25      853.94     57.63 o 
   7   1   9     1953.31     2245.94    175.65 o 
   8   1   9     1012.96      950.28     30.42 o 
 -10   2   9       31.71      -44.72     56.53 o 
  -9   2   9        9.57      -12.12     55.83 o 
  -8   2   9        3.92      -47.09     47.09 o 
  -7   2   9       87.14      -37.09     41.56 o 
  -6   2   9        4.79        3.38     45.61 o 
  -5   2   9       83.73       81.04     49.52 o 
  -4   2   9      462.23      479.47     25.80 o 
  -3   2   9      300.26      349.04     29.79 o 
  -2   2   9      527.49      511.58     23.31 o 
  -1   2   9      394.53      626.70     24.23 o 
   0   2   9       20.61       14.83     28.11 o 
   1   2   9      172.83      262.13     26.68 o 
   2   2   9       39.47       49.48     21.62 o 
   3   2   9      358.78      388.86     25.78 o 
   4   2   9       34.53       45.26     21.34 o 
   5   2   9       54.54      -11.95     17.66 o 
   6   2   9       59.52       47.00     26.65 o 
   7   2   9       12.76       43.36     28.30 o 
   8   2   9        0.16       29.58     28.76 o 
 -10   3   9      505.80      542.98     56.85 o 
  -9   3   9     1187.17     1326.85     97.36 o 
  -8   3   9     2665.78     2917.33     52.00 o 
  -7   3   9     2813.72     2819.91    145.85 o 
  -6   3   9      783.97      641.05     45.11 o 
  -5   3   9     2112.83     2280.19    119.02 o 
  -4   3   9      230.11      218.73     24.88 o 
  -3   3   9       79.20      112.06     24.42 o 
  -2   3   9     3645.68     3703.15    125.87 o 
  -1   3   9     2318.32     2142.81     71.98 o 
   0   3   9      907.58      848.77     27.14 o 
   1   3   9     6388.15     6575.46    168.78 o 
   2   3   9      788.75      794.13     30.80 o 
   3   3   9      262.04      279.87     44.64 o 
   4   3   9      202.52      263.19     41.17 o 
   5   3   9      417.79      448.48     37.35 o 
   6   3   9      281.07      241.59     28.15 o 
   7   3   9     1358.95     1360.44     86.81 o 
   8   3   9      387.86      323.86     32.78 o 
 -10   4   9       45.88       -2.42     39.26 o 
  -9   4   9       12.42       16.92     42.23 o 
  -8   4   9      133.04      135.75     30.46 o 
  -7   4   9      376.10      276.74     31.27 o 
  -6   4   9      373.60      410.30     27.97 o 
  -5   4   9     1098.66     1071.81     51.44 o 
  -4   4   9       48.22       54.30     28.70 o 
  -3   4   9     1213.85     1213.94     30.39 o 
  -2   4   9      375.50      357.05     26.50 o 
  -1   4   9      466.07      475.20     26.50 o 
   0   4   9     1271.44     1388.80     36.45 o 
   1   4   9     1157.83     1273.09     40.38 o 
   2   4   9       21.41       18.72     28.61 o 
   3   4   9      420.72      462.45     28.90 o 
   4   4   9      359.31      355.93     31.87 o 
   5   4   9      304.55      285.87     29.22 o 
   6   4   9      261.05      329.98     26.84 o 
   7   4   9       83.43       74.50     39.02 o 
   8   4   9       71.43       99.60     28.43 o 
  -9   5   9     2415.37     2331.38    105.81 o 
  -8   5   9     2242.20     2146.68     76.78 o 
  -7   5   9     4153.74     4633.93    349.38 o 
  -6   5   9     1051.30     1005.51     30.48 o 
  -5   5   9     1452.31     1495.86     50.77 o 
  -4   5   9     1399.78     1496.67     74.18 o 
  -3   5   9       39.15       45.82     29.96 o 
  -2   5   9      579.60      554.02     26.53 o 
  -1   5   9      976.76      959.37     31.09 o 
   0   5   9       61.84       64.85     21.55 o 
   1   5   9     1083.16     1049.61     27.52 o 
   2   5   9      466.62      490.45     23.64 o 
   3   5   9        8.64        9.84     23.04 o 
   4   5   9      749.45      819.67     24.74 o 
   5   5   9      210.42      247.51     30.08 o 
   6   5   9     1025.02     1110.84     53.74 o 
   7   5   9      830.21      873.13     23.96 o 
   8   5   9     1081.08      988.85     78.44 o 
  -9   6   9       27.61       64.15     30.51 o 
  -8   6   9      292.83      279.64     30.73 o 
  -7   6   9      382.83      398.95     33.32 o 
  -6   6   9     1453.95     1533.90     74.20 o 
  -5   6   9      193.11      169.88     25.58 o 
  -4   6   9     3067.26     3215.50    104.50 o 
  -3   6   9      499.00      518.31     31.95 o 
  -2   6   9      803.69      753.21     29.98 o 
  -1   6   9      396.60      569.45     29.37 o 
   0   6   9       14.16        2.99     23.00 o 
   1   6   9      253.98      442.65     32.14 o 
   2   6   9      589.95      643.99     34.97 o 
   3   6   9     1022.59     1145.05     59.06 o 
   4   6   9      536.42      667.83     56.87 o 
   5   6   9     1074.42     1099.50     41.71 o 
   6   6   9      192.43      270.24     45.22 o 
   7   6   9      252.17      279.60     45.81 o 
  -9   7   9      853.80      840.03     70.80 o 
  -8   7   9     2818.86     2887.80    179.59 o 
  -7   7   9      887.64      969.10     41.32 o 
  -6   7   9     1999.18     1916.22     42.15 o 
  -5   7   9     1091.49     1132.99     45.67 o 
  -4   7   9      772.18      810.92     51.13 o 
  -3   7   9       78.45      115.75     26.15 o 
  -2   7   9      214.86      286.39     28.80 o 
  -1   7   9      123.15      162.96     28.48 o 
   0   7   9      122.06      143.70     26.06 o 
   1   7   9      325.39      385.89     55.84 o 
   2   7   9      101.01      151.97     27.04 o 
   3   7   9       27.04       27.57     29.45 o 
   4   7   9      862.53      795.58     40.63 o 
   5   7   9      416.70      393.66     30.93 o 
   6   7   9      155.09      196.34     27.71 o 
   7   7   9     1194.67     1189.66     31.81 o 
  -9   8   9       59.53       60.47     35.90 o 
  -8   8   9      159.73      204.84     32.05 o 
  -7   8   9      257.01      250.54     29.41 o 
  -6   8   9      512.50      539.37     33.36 o 
  -5   8   9     1799.17     1879.96     53.84 o 
  -4   8   9      994.35     1056.92     38.40 o 
  -3   8   9      648.20      657.17     28.04 o 
  -2   8   9     1373.08     1330.30     29.18 o 
  -1   8   9      508.68      620.93     30.00 o 
   0   8   9      133.91      146.21     26.74 o 
   1   8   9       74.44       74.89     23.58 o 
   2   8   9      566.60      664.82     36.65 o 
   3   8   9      856.66      955.44     28.20 o 
   4   8   9      636.07      718.46     30.99 o 
   5   8   9      278.35      318.89     21.51 o 
   6   8   9      479.82      513.63     33.88 o 
   7   8   9      121.62      140.38     24.50 o 
  -1   0  10      148.91      239.60     29.82 o 
  -3   0  12       74.80       52.84     34.00 o 
  -5   0  14      189.12       39.24     45.78 o 
  -7   0  16       77.02       37.28     80.45 o 
  -8   9   9      902.50      898.93     31.96 o 
  -7   9   9     1287.78     1899.81    331.38 o 
  -6   9   9      141.44      144.11     32.15 o 
  -5   9   9      717.81      761.51     25.94 o 
  -4   9   9       40.96       53.82     28.46 o 
  -3   9   9       60.56       92.08     28.76 o 
  -2   9   9     1640.73     1588.51     59.14 o 
  -1   9   9      633.04      657.68     29.27 o 
   0   9   9       49.39       55.21     26.05 o 
   1   9   9     3127.37     3322.83    105.41 o 
   2   9   9       88.86      131.53     26.92 o 
   3   9   9      227.34      236.37     33.64 o 
   4   9   9      206.99      200.23     29.39 o 
   5   9   9       19.91       14.77     26.40 o 
   6   9   9      241.74      276.49     31.95 o 
   7   9   9      525.94      486.68     49.46 o 
  -8  10   9      197.68      212.69     29.33 o 
  -7  10   9      848.87      798.34     28.50 o 
  -6  10   9      789.32      859.82     29.07 o 
  -5  10   9      550.20      619.36     29.07 o 
  -4  10   9     1098.35     1133.54     32.99 o 
  -3  10   9      616.84      610.35     33.29 o 
  -2  10   9      829.37      867.63     32.66 o 
  -1  10   9      760.52      809.96     50.58 o 
   0  10   9     2327.84     2406.94     69.81 o 
   1  10   9     3103.72     3107.55     82.39 o 
   2  10   9       25.27       44.92     24.70 o 
   3  10   9      948.57     1003.43     34.98 o 
   4  10   9      476.10      612.08     72.37 o 
   5  10   9      643.85      675.06     42.56 o 
   6  10   9      294.48      316.79     34.06 o 
  -8  11   9      272.09      261.65     29.43 o 
  -7  11   9      920.17      918.27     59.08 o 
  -6  11   9      168.57      161.38     27.29 o 
  -5  11   9      866.51      830.09     35.60 o 
  -4  11   9     1098.23     1092.85     33.52 o 
  -3  11   9      426.97      469.66     31.33 o 
  -2  11   9      916.87      883.41     40.97 o 
  -1  11   9      782.14      791.32     22.46 o 
   0  11   9      896.87      971.15     35.35 o 
   1  11   9      668.73      714.57     32.52 o 
   2  11   9      578.27      638.71     38.88 o 
   3  11   9      211.12      267.51     50.50 o 
   4  11   9      670.44      710.22     52.44 o 
   5  11   9      185.01      194.79     27.85 o 
   6  11   9      174.25      191.15     26.60 o 
  -7  12   9      178.83      198.63     26.22 o 
  -6  12   9      401.04      376.16     27.56 o 
  -5  12   9     1531.97     1975.59    235.24 o 
  -4  12   9      784.68      847.96     29.71 o 
  -3  12   9     1508.05     1491.37     36.91 o 
  -2  12   9      610.96      626.06     26.56 o 
  -1  12   9      893.08      869.51     26.15 o 
   0  12   9      270.52      317.86     27.90 o 
   1  12   9       77.71      127.28     26.00 o 
   2  12   9      706.11      717.62     36.98 o 
   3  12   9      954.89      976.68     40.35 o 
   4  12   9      585.47      573.27     25.54 o 
   5  12   9      392.11      416.06     24.52 o 
  -6  13   9      138.51      114.42     27.65 o 
  -5  13   9      729.04      692.86     28.41 o 
  -4  13   9      165.37      210.54     35.98 o 
  -3  13   9      480.45      471.16     26.32 o 
  -2  13   9       35.83       39.67     24.30 o 
  -1  13   9       61.36      181.07     29.29 o 
   0  13   9      319.90      307.67     27.44 o 
   1  13   9       74.94      102.64     27.65 o 
   2  13   9      107.49       77.63     22.48 o 
   3  13   9        6.79      -29.46     29.46 o 
   4  13   9      467.92      403.31     26.42 o 
   5  13   9       30.36       24.65     25.39 o 
  -6  14   9      988.60      897.24     27.70 o 
  -5  14   9      806.89      787.16     38.44 o 
  -4  14   9     1388.25     1254.70     62.84 o 
  -3  14   9      670.21      701.30     47.77 o 
  -2  14   9      603.98      813.51    110.73 o 
  -1  14   9       31.85       36.10     30.16 o 
   0  14   9       55.58       60.63     25.93 o 
   1  14   9      171.72      174.35     45.44 o 
   2  14   9      298.67      280.63     34.25 o 
   3  14   9      334.62      379.03     29.56 o 
   4  14   9      605.23      652.22     53.70 o 
  -5  15   9      100.77       71.03     25.88 o 
  -4  15   9      207.88      171.37     25.66 o 
  -3  15   9       36.74       17.83     26.38 o 
  -2  15   9      163.98      116.46     21.65 o 
  -1  15   9       75.24       72.29     27.76 o 
   0  15   9      415.34      375.66     30.01 o 
   1  15   9       23.54      117.56     46.69 o 
   2  15   9      103.20       63.02     25.59 o 
   3  15   9       37.88       47.72     30.70 o 
  -4  16   9      260.13      220.77     34.20 o 
  -3  16   9      320.99      302.06     29.63 o 
  -2  16   9      224.31      214.46     27.48 o 
  -1  16   9        5.62        0.04     25.28 o 
   0  16   9       39.02        8.97     27.42 o 
   1  16   9      222.27      258.43     31.50 o 
   2  16   9       33.79       32.56     27.21 o 
 -10   0  10       23.37       79.59     78.91 o 
  -9   0  10      622.22      648.21     75.32 o 
  -8   0  10      894.60      834.09     68.38 o 
  -7   0  10     5092.46     5662.07     74.33 o 
  -6   0  10     5265.40     5468.68     80.01 o 
  -5   0  10    10178.79    10511.33    101.44 o 
  -4   0  10    22510.12    22075.65    155.45 o 
  -3   0  10    11433.28    10492.42    355.12 o 
  -2   0  10    14926.82    14203.03   1109.73 o 
  -1   0  10     3866.48     3667.54    321.81 o 
   0   0  10     5548.06     5104.26    434.32 o 
   1   0  10        7.77       -6.54     20.53 o 
   2   0  10      653.08      698.09     41.10 o 
   3   0  10     1517.30     1542.58    307.67 o 
   4   0  10      344.80      232.80     74.58 o 
   5   0  10     3337.02     3539.79    530.52 o 
   6   0  10      239.09      283.52     50.86 o 
   7   0  10       38.19       46.39     41.27 o 
   8   0  10        8.50      -19.09     58.35 o 
 -10   1  10       35.19       -2.22     80.28 o 
  -9   1  10      383.89      361.90     52.47 o 
  -8   1  10      120.44      108.28     67.54 o 
  -7   1  10        8.03       11.33     40.89 o 
  -6   1  10     1862.36     1990.22     52.65 o 
  -5   1  10      273.63       55.69     53.90 o 
  -4   1  10       13.87       21.00     44.68 o 
  -3   1  10     1098.42     1098.68     46.36 o 
  -2   1  10      129.20       96.12     24.62 o 
  -1   1  10      460.46      509.95     25.46 o 
   0   1  10      473.03      470.64     26.63 o 
   1   1  10      343.76      425.80     34.71 o 
   2   1  10      116.74      116.29     23.46 o 
   3   1  10      263.98      270.24     20.53 o 
   4   1  10     1459.96     1570.95     93.95 o 
   5   1  10      660.49      630.23     38.45 o 
   6   1  10       46.13       -8.64     23.45 o 
   7   1  10      144.21      -21.30     29.02 o 
   8   1  10       46.81       66.38     26.45 o 
 -10   2  10       70.71       76.95     45.22 o 
  -9   2  10      527.65      512.51     53.03 o 
  -8   2  10      663.53      706.69     53.49 o 
  -7   2  10     1947.03     2033.05    117.98 o 
  -6   2  10     3528.69     3538.09    343.00 o 
  -5   2  10     5842.06     6152.41    417.43 o 
  -4   2  10    18298.29    19092.98    815.86 o 
  -3   2  10     5503.33     4993.03    347.96 o 
  -2   2  10    17287.43    15980.66    795.25 o 
  -1   2  10     4453.68     4192.79    213.94 o 
   0   2  10    10101.69     9528.28    343.21 o 
   1   2  10      267.93      306.57     25.64 o 
   2   2  10      162.98      231.44     26.26 o 
   3   2  10       16.90       21.85     24.09 o 
   4   2  10     1671.51     1755.69     58.14 o 
   5   2  10      170.01      182.82     21.57 o 
   6   2  10     1383.60     1485.42    105.20 o 
   7   2  10      133.39      205.78     29.25 o 
   8   2  10       31.78       21.55     38.30 o 
 -10   3  10      218.44      308.20     55.21 o 
  -9   3  10      357.63      360.14     78.14 o 
  -8   3  10      189.38      210.86     38.48 o 
  -7   3  10      174.29      120.90     51.69 o 
  -6   3  10      492.03      497.58     45.55 o 
  -5   3  10      156.46      150.23     28.13 o 
  -4   3  10       67.62       80.35     28.12 o 
  -3   3  10      461.16      576.55     32.46 o 
  -2   3  10       99.82      165.26     20.89 o 
  -1   3  10     4558.09     4918.55    163.12 o 
   0   3  10       33.48       61.82     25.05 o 
   1   3  10     1444.40     1411.26     40.45 o 
   2   3  10       77.01       95.25     26.91 o 
   3   3  10      151.42      111.29     22.91 o 
   4   3  10       58.02       62.47     21.35 o 
   5   3  10       37.93        3.55     22.26 o 
   6   3  10       10.71        8.09     25.65 o 
   7   3  10      178.55      115.67     41.88 o 
   8   3  10        4.56       22.50     23.66 o 
  -9   4  10      355.87      415.22     73.72 o 
  -8   4  10     1388.89     1297.85     85.92 o 
  -7   4  10     2337.15     2435.58    161.43 o 
  -6   4  10     3397.44     3636.12    163.19 o 
  -5   4  10     6654.29     7395.65    340.62 o 
  -4   4  10    11256.41    12359.69    450.10 o 
  -3   4  10     5724.63     5926.47    167.65 o 
  -2   4  10     6809.30     6289.11    161.06 o 
  -1   4  10     1232.28     1119.45     43.86 o 
   0   4  10     2369.54     2162.60     46.44 o 
   1   4  10      146.58      190.70     33.07 o 
   2   4  10      926.43     1039.04     28.67 o 
   3   4  10      861.24      829.49     27.53 o 
   4   4  10      878.74      789.92     24.29 o 
   5   4  10      978.95      970.37     40.73 o 
   6   4  10      913.32      955.53     47.86 o 
   7   4  10       12.36       -4.95     33.62 o 
  -9   5  10      327.62      364.72     50.37 o 
  -8   5  10      796.58      742.71     57.55 o 
  -7   5  10      171.50      191.06     29.32 o 
  -6   5  10      538.67      498.15     40.77 o 
  -5   5  10      250.78      247.23     50.84 o 
  -4   5  10       35.23       34.20     29.98 o 
  -3   5  10      111.81      192.70     32.41 o 
  -2   5  10     1038.39     1050.48     36.63 o 
  -1   5  10      148.31      161.76     30.25 o 
   0   5  10     2360.65     2570.63     63.31 o 
   1   5  10      735.83      884.28     29.33 o 
   2   5  10      561.00      596.07     24.88 o 
   3   5  10      421.29      386.29     23.75 o 
   4   5  10       40.46       82.84     27.14 o 
   5   5  10       81.15       47.78     29.40 o 
   6   5  10       41.81       33.85     25.11 o 
   7   5  10      111.09      -21.20     40.04 o 
  -9   6  10      314.04      293.72     35.11 o 
  -8   6  10      757.22      688.93     49.02 o 
  -7   6  10     2317.10     2576.73    170.43 o 
  -6   6  10     2682.35     2714.92     79.12 o 
  -5   6  10     6190.66     6727.73    203.71 o 
  -4   6  10    10834.21    11221.00    309.88 o 
  -3   6  10     6361.38     6623.34    159.03 o 
  -2   6  10     7723.51     7692.12    286.36 o 
  -1   6  10     4347.60     4667.62    135.72 o 
   0   6  10     3699.39     3891.10    141.51 o 
   1   6  10      260.71      334.75     32.86 o 
   2   6  10       30.12       -9.86     30.81 o 
   3   6  10      150.82      145.17     24.96 o 
   4   6  10      140.61       56.18     37.72 o 
   5   6  10      381.64      403.21     25.59 o 
   6   6  10      201.25      258.10     42.23 o 
   7   6  10       11.04       26.37     32.27 o 
  -9   7  10      109.25       48.75     34.85 o 
  -8   7  10      201.99      165.61     29.33 o 
  -7   7  10      217.62      216.05     27.69 o 
  -6   7  10       31.77       26.94     25.52 o 
  -5   7  10       94.73        2.86     26.29 o 
  -4   7  10       48.85       38.26     25.80 o 
  -3   7  10      880.72      973.86     34.70 o 
  -2   7  10      795.63      823.61     31.15 o 
  -1   7  10     1457.06     1590.34     28.37 o 
   0   7  10     1682.90     1831.41     72.97 o 
   1   7  10     1763.98     1931.61     45.15 o 
   2   7  10     1142.39     1234.95     50.50 o 
   3   7  10      332.65      306.53     21.44 o 
   4   7  10      514.78      484.80     25.54 o 
   5   7  10       25.74        6.24     26.74 o 
   6   7  10       31.47        8.24     27.09 o 
   7   7  10      115.11       12.64     24.40 o 
  -9   8  10      551.75      512.68     66.73 o 
  -8   8  10      161.39      130.72     31.30 o 
  -7   8  10     1573.50     1670.70     51.35 o 
  -6   8  10     1428.34     1518.08     41.25 o 
  -5   8  10     1846.51     1973.60     43.02 o 
  -4   8  10     6976.39     7111.37    163.33 o 
  -3   8  10     2788.92     2966.74     51.05 o 
  -2   8  10     5246.69     5119.87    184.82 o 
  -1   8  10     1357.90     1383.89     40.77 o 
   0   8  10     5927.50     6280.05    272.48 o 
   1   8  10      133.42      150.36     22.74 o 
   2   8  10       63.74       52.97     25.91 o 
   3   8  10      289.28      316.81     26.43 o 
   4   8  10      214.21      227.34     26.49 o 
   5   8  10       56.87      535.53    252.08 o 
   6   8  10      202.99      191.90     45.72 o 
   7   8  10        9.66       22.79     57.81 o 
  -8   9  10      826.30      844.15     33.26 o 
   9   0   2        9.62       24.56     71.32 o 
   7   0   4        0.32       91.26     68.84 o 
   5   0   6       21.32       -7.93     66.28 o 
   3   0   8      532.95      838.70     41.65 o 
   1   0  10        0.29       16.38     20.43 o 
  -7   9  10      364.37      338.31     27.70 o 
  -6   9  10      362.06      343.11     30.08 o 
  -5   9  10       62.09        7.92     23.48 o 
  -4   9  10       94.55       92.92     26.62 o 
  -3   9  10     1337.31     1313.94     29.65 o 
  -2   9  10     1226.54     1287.59     27.49 o 
  -1   9  10     3440.00     3514.83     97.59 o 
   0   9  10      965.84     1068.91     36.30 o 
   1   9  10     2748.61     2737.29    105.64 o 
   2   9  10      289.17      324.99     24.46 o 
   3   9  10      211.36      214.58     27.36 o 
   4   9  10       34.18       37.66     32.04 o 
   5   9  10       38.49       10.22     26.81 o 
   6   9  10       70.44       16.90     33.59 o 
  -8  10  10      685.56      634.22     39.72 o 
  -7  10  10      729.03      725.94     31.34 o 
  -6  10  10     1073.78     1087.26     33.42 o 
  -5  10  10     2640.36     2845.10     75.87 o 
  -4  10  10     2770.96     2645.15    118.33 o 
  -3  10  10      794.69      856.02     27.61 o 
  -2  10  10     1769.39     1741.66     52.90 o 
  -1  10  10      551.55      652.46     27.71 o 
   0  10  10       20.31       -6.83     23.69 o 
   1  10  10      200.03      292.95     31.37 o 
   2  10  10      430.03      388.66     23.00 o 
   3  10  10      190.83      177.68     28.24 o 
   4  10  10       70.97      114.42     52.07 o 
   5  10  10       23.07       -6.45     22.99 o 
   6  10  10       81.12       46.83     33.72 o 
  -7  11  10      153.38      123.39     32.23 o 
  -6  11  10      206.59      183.65     29.20 o 
  -5  11  10       20.13       -7.60     28.25 o 
  -4  11  10       40.26       45.28     30.84 o 
  -3  11  10      425.08      376.89     25.16 o 
  -2  11  10      287.19      390.41     32.71 o 
  -1  11  10     1446.84     1444.53     37.07 o 
   0  11  10     1336.57     1372.38     26.12 o 
   1  11  10      877.72      893.83     41.04 o 
   2  11  10     1133.02     1185.53     51.08 o 
   3  11  10      450.93      455.99     38.07 o 
   4  11  10      180.33      188.82     24.59 o 
   5  11  10        0.38      -31.89     31.89 o 
  -7  12  10      816.89      805.13     32.70 o 
  -6  12  10      542.27      516.16     29.98 o 
  -5  12  10      671.89      695.46     26.12 o 
  -4  12  10     1807.75     1761.41     63.30 o 
  -3  12  10     1566.87     1661.47     45.95 o 
  -2  12  10      491.27      636.75     48.39 o 
  -1  12  10     1165.06     1249.95     26.51 o 
   0  12  10     1865.02     2099.31     48.57 o 
   1  12  10      171.89      214.63     28.68 o 
   2  12  10      167.61      204.64     27.63 o 
   3  12  10      530.76      556.91     24.17 o 
   4  12  10       82.97      166.36     31.22 o 
   5  12  10       68.01       89.08     26.62 o 
  -6  13  10       35.98       39.15     31.13 o 
  -5  13  10      203.39      203.31     37.46 o 
  -4  13  10       68.41       73.49     23.99 o 
  -3  13  10      354.38      284.02     35.26 o 
  -2  13  10      825.93      820.10     29.70 o 
  -1  13  10     1303.55     1271.73     45.37 o 
   0  13  10      998.89     1047.63     40.14 o 
   1  13  10     1974.73     2038.38     59.44 o 
   2  13  10      613.67      575.37     59.18 o 
   3  13  10      238.13      226.53     27.63 o 
   4  13  10      277.10      303.62     29.48 o 
  -5  14  10     1016.08      890.64     31.57 o 
  -4  14  10      382.87      343.82     25.73 o 
  -3  14  10      494.98      462.76     27.37 o 
  -2  14  10      529.52      543.17     34.89 o 
  -1  14  10       84.87      110.70     24.49 o 
   0  14  10      573.16      585.66     51.22 o 
   1  14  10       30.40        4.62     27.71 o 
   2  14  10      144.23      148.37     34.02 o 
   3  14  10       80.13       73.06     48.89 o 
  -4  15  10       26.72       -2.64     32.69 o 
  -3  15  10      149.67      108.33     27.60 o 
  -2  15  10      450.89      433.55     28.73 o 
  -1  15  10      553.54      492.94     27.55 o 
   0  15  10      858.11      808.24     32.04 o 
   1  15  10      643.56      553.20     44.92 o 
   2  15  10      221.74      222.68     59.05 o 
  -3  16  10       25.91       49.53     30.90 o 
  -2  16  10      250.36      231.74     33.68 o 
  -1  16  10      183.99      190.73     24.67 o 
   0  16  10       38.99       50.41     28.94 o 
   1  16  10      316.97      348.09     47.15 o 
 -10   1  11       49.01      128.12     44.11 o 
  -9   1  11       18.28      -23.92     50.50 o 
  -8   1  11      109.20       84.21     45.83 o 
  -7   1  11       48.81       52.29     61.61 o 
  -6   1  11      960.66      739.24     75.17 o 
  -5   1  11      878.78      952.50     59.63 o 
  -4   1  11      860.58      810.67     60.59 o 
  -3   1  11     2262.61     2362.86     81.98 o 
  -2   1  11     4311.42     3984.18    246.22 o 
  -1   1  11     7995.30     7511.59    283.67 o 
   0   1  11    14961.70    14157.80    767.48 o 
   1   1  11     6655.41     6666.91    303.42 o 
   2   1  11     6794.67     7105.66    395.76 o 
   3   1  11     5012.56     5484.18    212.14 o 
   4   1  11     2158.36     2426.48    152.68 o 
   5   1  11      989.59     1128.79     83.17 o 
   6   1  11       97.81      -25.94     25.94 o 
   7   1  11      117.36       40.40     66.73 o 
 -10   2  11       36.62       16.76     54.19 o 
  -9   2  11       47.58      -32.95     67.88 o 
  -8   2  11       40.62       -8.25     48.01 o 
  -7   2  11      118.03      167.06     49.34 o 
  -6   2  11      111.59       96.67     44.05 o 
  -5   2  11      944.41      942.21     76.04 o 
  -4   2  11      542.02      549.16     33.01 o 
  -3   2  11      351.02      441.15     27.58 o 
  -2   2  11      975.84      931.69     47.41 o 
  -1   2  11       13.76       21.78     21.90 o 
   0   2  11       36.72       34.67     25.57 o 
   1   2  11       59.33       62.61     27.91 o 
   2   2  11       19.50       -6.54     36.96 o 
   3   2  11      813.59      895.14     30.22 o 
   4   2  11        3.06       13.70     17.01 o 
   5   2  11      260.19      306.58     44.42 o 
   6   2  11       35.17      149.24     65.32 o 
   7   2  11       75.44      109.01     46.85 o 
  -9   3  11      188.46      292.37     41.44 o 
  -8   3  11      345.90      426.17     46.15 o 
  -7   3  11      382.87      427.52     58.18 o 
  -6   3  11      272.44      179.11     47.59 o 
  -5   3  11      111.06      138.67     29.07 o 
  -4   3  11     2034.23     2101.50    124.64 o 
  -3   3  11      910.98      898.55     50.51 o 
  -2   3  11     4280.29     4122.24    123.05 o 
  -1   3  11     4942.96     4517.97    138.77 o 
   0   3  11    11764.24    11574.27    152.05 o 
   1   3  11     6322.52     6074.72    175.24 o 
   2   3  11     2999.32     2960.15     57.47 o 
   3   3  11     4657.03     4731.87    232.22 o 
   4   3  11     1298.83     1396.20     79.14 o 
   5   3  11      389.10      473.73     22.07 o 
   6   3  11      119.12        3.11     26.85 o 
   7   3  11        6.11      -22.21     43.06 o 
  -9   4  11       33.68      -29.78     54.95 o 
  -8   4  11        6.54       40.32     44.51 o 
  -7   4  11        7.36       53.43     71.98 o 
  -6   4  11      523.23      573.15     41.57 o 
  -5   4  11      353.75      387.13     28.24 o 
  -4   4  11      402.83      444.96     29.29 o 
  -3   4  11     2398.39     2593.42    121.93 o 
  -2   4  11       98.07       75.59     26.44 o 
  -1   4  11      670.54      729.65     31.68 o 
   0   4  11      260.87      269.43     25.09 o 
   1   4  11      192.61      287.85     40.51 o 
   2   4  11       34.85       32.58     26.04 o 
   3   4  11      450.72      411.60     39.68 o 
   4   4  11      346.63      359.04     22.11 o 
   5   4  11      375.04      402.97     30.90 o 
   6   4  11      176.57      164.54     20.33 o 
   7   4  11       52.34       -1.23     26.46 o 
  -9   5  11       53.22       -4.34     48.95 o 
  -8   5  11       15.72      -23.76     44.78 o 
  -7   5  11       35.69       15.70     28.67 o 
  -6   5  11      176.22       60.28     28.35 o 
  -5   5  11      270.48      240.86     24.63 o 
  -4   5  11     1444.94     1587.52     44.45 o 
  -3   5  11     1199.84     1220.54     41.98 o 
  -2   5  11     4250.33     4507.19    183.84 o 
  -1   5  11     6267.38     6157.95    257.96 o 
   0   5  11     9688.60    10045.58    371.49 o 
   1   5  11     5966.86     5875.77    173.18 o 
   2   5  11     4704.21     4821.77     99.41 o 
   3   5  11     3153.27     3345.44     77.41 o 
   4   5  11     2012.84     2019.19     70.07 o 
   5   5  11      435.06      504.78     40.99 o 
   6   5  11       73.26       -6.19     24.05 o 
   7   5  11      102.87       85.28     29.88 o 
  -9   6  11      116.63      177.71     76.71 o 
  -8   6  11        8.13       28.12     31.42 o 
  -7   6  11      208.71      197.17     31.07 o 
  -6   6  11      304.39      308.22     28.31 o 
  -5   6  11      671.34      719.42     27.94 o 
  -4   6  11     2286.25     2496.61     66.86 o 
  -3   6  11     1086.11     1108.49     77.42 o 
  -2   6  11     1259.59     1391.70     31.91 o 
  -1   6  11      580.01      631.52     30.85 o 
   0   6  11       92.75      101.94     26.54 o 
   1   6  11        2.95       33.03     30.96 o 
   2   6  11      190.53      214.96     24.19 o 
   3   6  11      262.32      260.23     21.98 o 
   4   6  11      535.70      458.29     31.31 o 
   5   6  11      331.22      332.75     37.71 o 
   6   6  11      124.37      125.93     24.89 o 
   7   6  11      160.94      118.82     29.37 o 
  -9   7  11        4.83      -16.07     40.90 o 
  -8   7  11       15.21      -14.03     30.27 o 
  -7   7  11       37.92       -8.07     29.49 o 
  -6   7  11      403.11      368.42     32.92 o 
  -5   7  11      413.11      380.42     26.47 o 
  -4   7  11      809.27      934.59     38.66 o 
  -3   7  11     1239.34     1267.53     31.58 o 
  -2   7  11     2293.66     2464.66     53.87 o 
  -1   7  11     4097.05     4075.72    171.29 o 
   0   7  11     8095.86     8694.07    270.74 o 
   1   7  11     2905.17     3032.33    104.52 o 
   2   7  11     3398.68     3657.29    191.53 o 
   3   7  11     3395.33     3410.12     93.02 o 
   4   7  11      750.72      866.88     30.53 o 
   5   7  11      949.91      924.71     30.24 o 
   6   7  11       50.77       54.65     71.34 o 
   7   7  11      167.29      131.23     32.01 o 
  -8   8  11       56.52      100.67     30.94 o 
  -7   8  11      225.67      214.67     26.65 o 
  -6   8  11     1002.05     1058.70     33.54 o 
  -5   8  11     2287.45     2269.88     80.09 o 
  -4   8  11     1864.14     1831.74     70.44 o 
  -3   8  11     1083.39     1076.74     27.56 o 
  -2   8  11     3789.45     3901.27     44.73 o 
  -1   8  11       48.32       74.56     24.37 o 
   0   8  11      308.62      302.50     26.62 o 
   1   8  11       69.10       53.24     23.96 o 
   2   8  11      122.09      146.56     42.61 o 
   3   8  11     1663.14     1519.33     78.74 o 
   4   8  11      169.09      212.16     36.81 o 
   5   8  11      890.24      810.28     30.97 o 
   6   8  11      324.39      211.45     31.02 o 
  -8   9  11       35.04       42.05     26.75 o 
  -7   9  11       43.15      -10.30     25.65 o 
  -6   9  11       67.02       36.98     31.43 o 
  -5   9  11       53.16       45.28     29.82 o 
  -4   9  11      593.07      593.00     26.93 o 
  -3   9  11      313.92      318.04     32.24 o 
  -2   9  11     1212.50     1213.26     47.36 o 
  -1   9  11      636.76      678.56     39.44 o 
   0   9  11     2517.81     2657.83    112.18 o 
   1   9  11      800.34      809.38     26.16 o 
   2   9  11      423.42      463.37     28.67 o 
   3   9  11      417.29      456.14     32.37 o 
   4   9  11      267.48      284.94     24.29 o 
   5   9  11       91.64       32.92     26.27 o 
   6   9  11       68.26      -10.65     31.34 o 
  -8  10  11        5.58      -21.79     27.15 o 
  -7  10  11      134.41      155.75     29.13 o 
  -6  10  11      512.03      487.64     30.39 o 
  -5  10  11      817.43      862.10     35.82 o 
  -4  10  11     1551.57     1638.24     47.81 o 
  -3  10  11     3858.25     3688.62     64.54 o 
  -2  10  11      160.54      159.80     19.66 o 
  -1  10  11     2129.34     2152.22     67.06 o 
   0  10  11      270.16      322.46     34.51 o 
   1  10  11      217.29      225.46     20.98 o 
   2  10  11       99.71      162.25     28.33 o 
   3  10  11      539.89      589.11     39.07 o 
   4  10  11      970.60      870.93     53.44 o 
  -1   0  12        0.62       45.38     34.04 o 
  -3   0  14      364.77      375.50     42.08 o 
  -5   0  16       22.81        0.94     37.70 o 
  -7   0  18        5.27      -10.80     71.72 o 
   5  10  11      949.98      883.32     62.53 o 
  -7  11  11       16.64      -20.61     30.02 o 
  -6  11  11       29.65        6.13     27.63 o 
  -5  11  11       63.15       81.73     27.70 o 
  -4  11  11      962.63      925.03     29.06 o 
  -3  11  11      354.00      335.78     29.95 o 
  -2  11  11     2161.89     2225.88     48.33 o 
  -1  11  11     1830.70     1874.12    106.30 o 
   0  11  11     4790.54     5128.44    123.29 o 
   1  11  11     2014.81     2159.43     52.89 o 
   2  11  11     1902.83     1902.96     54.99 o 
   3  11  11     1988.76     2081.11    102.84 o 
   4  11  11      572.62      540.65     51.34 o 
   5  11  11      510.43      484.40     30.17 o 
  -7  12  11      175.04      163.96     31.28 o 
  -6  12  11      929.70      890.99     31.76 o 
  -5  12  11     1706.46     1656.16     83.14 o 
  -4  12  11     1454.83     1415.04     64.63 o 
  -3  12  11     1212.71     1215.25     42.13 o 
  -2  12  11     1638.68     1662.18     58.89 o 
  -1  12  11      354.22      379.36     31.72 o 
   0  12  11       52.21       77.18     26.41 o 
   1  12  11        7.89       31.24     20.04 o 
   2  12  11       64.87      108.45     22.81 o 
   3  12  11      815.83      779.51     47.22 o 
   4  12  11       56.80       27.73     29.89 o 
  -6  13  11      165.73      122.73     30.42 o 
  -5  13  11      138.03      130.80     31.05 o 
  -4  13  11     1090.96      997.09     34.83 o 
  -3  13  11      184.72      164.73     23.26 o 
  -2  13  11      799.25      744.86     30.26 o 
  -1  13  11      594.51      641.64     28.08 o 
   0  13  11      801.47      794.43     42.11 o 
   1  13  11      205.62      225.89     24.01 o 
   2  13  11      258.91      246.36     24.10 o 
   3  13  11      169.64      135.83     30.35 o 
   4  13  11      101.54       76.67     26.82 o 
  -5  14  11      214.61      169.92     28.44 o 
  -4  14  11      703.79      632.75     30.15 o 
  -3  14  11      532.40      569.20     37.91 o 
  -2  14  11      575.46      552.82     28.49 o 
  -1  14  11      312.42      348.27     40.10 o 
   0  14  11       90.85       97.78     25.40 o 
   1  14  11        4.88        2.32     26.09 o 
   2  14  11      213.15      238.31     25.64 o 
   3  14  11       98.55       84.09     26.45 o 
  -4  15  11      157.06      126.42     24.85 o 
  -3  15  11       33.51       25.01     29.86 o 
  -2  15  11      106.64       79.75     29.79 o 
  -1  15  11       95.52      126.18     30.61 o 
   0  15  11      176.25      172.21     33.52 o 
   1  15  11      128.26       77.65     34.71 o 
   2  15  11        1.86      -17.42     36.32 o 
  -2  16  11      379.33      313.07     46.44 o 
  -1  16  11      469.72      450.73     55.08 o 
   0  16  11       51.32      123.90     22.65 o 
  -9   0  12      462.79      542.99     70.90 o 
  -8   0  12     1505.67     1441.35     68.53 o 
  -7   0  12      600.11      572.28     85.58 o 
  -6   0  12      960.39      897.17     62.66 o 
  -5   0  12     2334.31     2287.37     91.91 o 
  -4   0  12      444.56      473.76     81.62 o 
  -3   0  12     1931.88     2051.94    109.12 o 
  -2   0  12     1065.10     1199.49     99.39 o 
  -1   0  12       16.21       35.90     44.02 o 
   0   0  12      130.55      154.04     34.25 o 
   1   0  12      524.02      449.61     85.05 o 
   2   0  12      552.53      564.29     37.20 o 
   3   0  12     2347.83     2434.76    196.44 o 
   4   0  12     1792.63     1663.74    294.17 o 
   5   0  12     2649.75     2815.17    222.24 o 
   6   0  12     1238.19     1340.42    182.62 o 
   7   0  12     1219.31     1236.08    107.81 o 
  -9   1  12        1.78       66.34     54.50 o 
  -8   1  12     1263.42     1194.91    104.29 o 
  -7   1  12      629.38      512.78     54.19 o 
  -6   1  12      128.76      137.85     46.27 o 
  -5   1  12     2101.04     2136.70     96.56 o 
  -4   1  12      309.02      278.02     45.78 o 
  -3   1  12       53.09       52.76     30.17 o 
  -2   1  12        9.23       28.07     27.83 o 
  -1   1  12      326.29      499.45     25.95 o 
   0   1  12       53.12       47.48     23.83 o 
   1   1  12     1036.51     1079.99     70.71 o 
   2   1  12      750.54      803.80     49.23 o 
   3   1  12      704.62      745.69     81.41 o 
   4   1  12       18.70       22.09     22.29 o 
   5   1  12      319.66       59.46     27.41 o 
   6   1  12        3.74        0.13     29.16 o 
   7   1  12       21.56       55.28     49.30 o 
  -9   2  12      302.20      353.97     57.21 o 
  -8   2  12      339.89      301.98     49.59 o 
  -7   2  12       26.25       36.48     48.41 o 
  -6   2  12     1329.88     1387.80     49.57 o 
  -5   2  12     1359.95     1329.49     86.53 o 
  -4   2  12     2221.97     2511.08    147.47 o 
  -3   2  12     3574.74     3547.96    180.65 o 
  -2   2  12     3807.42     3666.81    126.29 o 
  -1   2  12      301.90      249.91     27.39 o 
   0   2  12       79.91       49.65     27.20 o 
   1   2  12      861.01      926.47     29.15 o 
   2   2  12      374.47      385.38     29.48 o 
   3   2  12     4547.93     4705.70    288.24 o 
   4   2  12     3364.42     3512.04    169.06 o 
   5   2  12     2428.66     2631.52    204.83 o 
   6   2  12     1504.57     1371.93    122.55 o 
   7   2  12     1869.21     1850.37    101.84 o 
  -9   3  12       32.17       30.66     49.04 o 
  -8   3  12        7.16       42.75     49.37 o 
  -7   3  12      110.94        4.15     47.85 o 
  -6   3  12      234.95      300.21     64.07 o 
  -5   3  12       40.69       28.13     32.12 o 
  -4   3  12        9.02       -2.71     27.33 o 
  -3   3  12       18.20       32.85     28.47 o 
  -2   3  12       24.54       19.98     26.06 o 
  -1   3  12     1203.86     1386.91     57.08 o 
   0   3  12        3.78       -9.86     24.36 o 
   1   3  12      661.51      705.49     30.05 o 
   2   3  12      643.74      686.80     37.22 o 
   3   3  12      263.76      275.66     22.74 o 
   4   3  12      121.77      144.74     28.86 o 
   5   3  12      303.26      135.61     26.99 o 
   6   3  12       71.53       76.54     25.63 o 
   7   3  12       56.84       70.87     38.75 o 
  -9   4  12      581.61      613.63     49.98 o 
  -8   4  12      514.88      507.93     44.93 o 
  -7   4  12        9.31      -37.72     61.32 o 
  -6   4  12      127.89      103.12     27.36 o 
  -5   4  12      793.10      780.70     44.42 o 
  -4   4  12      585.46      673.53     58.06 o 
  -3   4  12     2672.10     2711.24     90.33 o 
  -2   4  12     2280.26     2186.38     57.89 o 
  -1   4  12      732.11      752.60     32.06 o 
   0   4  12      336.90      318.46     26.28 o 
   1   4  12       41.39       33.51     26.08 o 
   2   4  12      179.72      244.52     29.47 o 
   3   4  12     1423.44     1357.51     38.22 o 
   4   4  12     1175.87     1160.79     49.90 o 
   5   4  12     1418.00     1458.43     47.57 o 
   6   4  12     1054.24     1121.64     41.58 o 
   7   4  12      786.19      821.02     48.20 o 
  -9   5  12       45.76       94.47     47.18 o 
  -8   5  12      128.54       94.37     88.42 o 
  -7   5  12      213.97      152.27     47.80 o 
  -6   5  12      272.89      299.49     26.73 o 
  -5   5  12       15.30       39.66     24.73 o 
  -4   5  12       44.94       66.24     26.14 o 
  -3   5  12      169.08      116.24     28.32 o 
  -2   5  12      325.28      341.65     24.28 o 
  -1   5  12      651.76      813.97     28.73 o 
   0   5  12     2202.26     2287.10     74.16 o 
   1   5  12      434.12      457.30     30.42 o 
   2   5  12     1423.38     1347.67     54.36 o 
   3   5  12      325.70      336.21     27.32 o 
   4   5  12      236.70      241.26     27.81 o 
   5   5  12      211.09       23.98     43.85 o 
   6   5  12       24.48       -7.16     35.82 o 
   7   5  12       12.72      -25.57     27.80 o 
  -9   6  12      490.24      516.22     72.42 o 
  -8   6  12      570.93      620.66    135.39 o 
  -7   6  12       10.18       16.21     29.07 o 
  -6   6  12       68.67       60.32     30.48 o 
  -5   6  12      673.03      734.82     27.34 o 
  -4   6  12      229.52      272.27     55.14 o 
  -3   6  12      958.44     1116.73     31.26 o 
  -2   6  12      388.43      390.78     30.13 o 
  -1   6  12       41.89       77.04     28.07 o 
   0   6  12      133.17      130.53     25.00 o 
   1   6  12      430.29      440.20     25.76 o 
   2   6  12      436.05      440.24     34.17 o 
   3   6  12     2707.99     2568.85     65.83 o 
   4   6  12     1414.66     1386.29     34.33 o 
   5   6  12     2068.08     1989.70     64.90 o 
   6   6  12      804.17      833.36     58.28 o 
  -9   7  12       89.33       79.13     66.32 o 
  -8   7  12      843.66      930.04     67.63 o 
  -7   7  12      803.18      771.76     45.26 o 
  -6   7  12      900.66      953.06     36.57 o 
  -5   7  12      684.07      633.85     26.97 o 
  -4   7  12      233.07      240.03     27.71 o 
  -3   7  12       21.25       22.32     27.34 o 
  -2   7  12      377.32      431.69     28.54 o 
  -1   7  12      859.59      957.55     51.70 o 
   0   7  12      914.13      954.52     42.68 o 
   1   7  12     2055.00     2122.79    110.84 o 
   2   7  12      510.14      533.56     21.49 o 
   3   7  12     1016.44      879.28     37.98 o 
   4   7  12      153.40      103.29     24.33 o 
   5   7  12      140.69       10.41     30.11 o 
   6   7  12       20.91       39.91     32.80 o 
  -8   8  12      594.85      564.83     34.24 o 
  -7   8  12       20.08       10.47     29.54 o 
  -6   8  12       21.14       20.58     28.81 o 
  -5   8  12      194.60      185.65     29.33 o 
  -4   8  12      301.78      278.56     26.43 o 
  -3   8  12     1023.10      995.94     28.07 o 
  -2   8  12      296.03      257.89     26.52 o 
  -1   8  12       26.79       24.56     22.65 o 
   0   8  12        1.07       19.35     22.20 o 
   1   8  12      819.44      829.09     34.56 o 
   2   8  12      338.34      354.60     28.06 o 
   3   8  12     1476.71     1595.87     45.08 o 
   4   8  12     1844.72     1675.25     36.83 o 
   5   8  12      894.31      862.29     30.79 o 
   6   8  12      545.96      471.62     35.46 o 
  -8   9  12      294.05      336.78     30.62 o 
  -7   9  12      218.54      165.66     28.24 o 
  -6   9  12      500.52      523.19     30.33 o 
  -5   9  12       83.29      114.06     29.54 o 
  -4   9  12      227.60      261.81     30.95 o 
  -3   9  12      151.12      166.52     24.78 o 
  -2   9  12       20.30       25.91     19.59 o 
  -1   9  12     1337.22     1389.11     27.63 o 
   0   9  12      651.27      657.85     21.06 o 
   1   9  12     1969.40     2121.89    131.43 o 
   2   9  12     1182.26     1380.98     67.80 o 
   3   9  12     1216.21     1231.71     30.47 o 
   4   9  12      609.23      583.30     24.66 o 
   5   9  12      311.23      172.41     32.25 o 
  -7  10  12      138.39      107.63     27.62 o 
  -6  10  12      121.95      127.19     29.11 o 
  -5  10  12      114.71       94.00     27.92 o 
  -4  10  12      301.15      329.53     30.77 o 
  -3  10  12       76.69       96.89     27.40 o 
  -2  10  12      869.12      770.74     29.20 o 
  -1  10  12       51.67       70.15     23.67 o 
   0  10  12       27.42       36.62     20.51 o 
   1  10  12      159.13      245.95     27.95 o 
   2  10  12       66.74       81.19     25.11 o 
   3  10  12      433.56      463.51     28.34 o 
   4  10  12      162.18      119.68     26.19 o 
   5  10  12      157.96      180.21     33.17 o 
  -7  11  12      551.43      555.42     52.92 o 
  -6  11  12      722.75      776.77     31.54 o 
  -5  11  12      426.11      416.24     27.75 o 
  -4  11  12       13.57       49.55     29.42 o 
  -3  11  12       50.71       83.10     28.36 o 
  -2  11  12      815.14      835.79     36.14 o 
  -1  11  12     1036.27     1111.72     46.20 o 
   0  11  12     1640.49     1756.78     62.59 o 
   1  11  12     1552.71     1649.77     50.08 o 
   2  11  12     1310.43     1328.95     24.18 o 
   3  11  12      968.72     1024.66     87.71 o 
   4  11  12      188.45      166.64     34.06 o 
   5  11  12       86.05       32.47     33.55 o 
  -6  12  12       80.57       68.20     27.72 o 
  -5  12  12       75.25       72.67     30.08 o 
  -4  12  12       41.90       34.03     25.54 o 
  -3  12  12      187.59      159.53     25.27 o 
  -2  12  12      252.20      268.04     23.89 o 
  -1  12  12      174.17      185.60     25.31 o 
   0  12  12      420.19      390.32     29.88 o 
   1  12  12      209.85      221.34     20.43 o 
   2  12  12      469.30      456.92     25.52 o 
   3  12  12      441.22      461.96     28.64 o 
   4  12  12      882.61      892.48     59.94 o 
  -6  13  12      148.22      136.66     29.68 o 
  -5  13  12      199.15      202.86     27.74 o 
  -4  13  12        1.31      -25.00     32.55 o 
  -3  13  12        4.72      -19.11     24.04 o 
   9   0   4        0.79       25.89     67.35 o 
   7   0   6      132.00       34.67     67.08 o 
   3   0  10       57.82      115.04     42.00 o 
   1   0  12       19.98       27.01     45.89 o 
  -2  13  12      304.16      326.68     27.61 o 
  -1  13  12      426.72      385.96     60.33 o 
   0  13  12      529.10      520.62     25.10 o 
   1  13  12     1257.41     1236.08     44.79 o 
   2  13  12      297.43      355.61     55.82 o 
   3  13  12      539.76      528.46     30.04 o 
  -5  14  12      114.31       94.75     27.08 o 
  -4  14  12      489.69      516.54     38.15 o 
  -3  14  12       14.56       47.10     27.91 o 
  -2  14  12       28.38       67.00     25.41 o 
  -1  14  12      101.47       83.38     28.76 o 
   0  14  12       59.40      112.86     27.40 o 
   1  14  12      116.83       82.61     34.57 o 
   2  14  12        3.18       43.41     27.53 o 
  -3  15  12       44.45       31.24     28.37 o 
  -2  15  12      136.45      129.60     30.22 o 
  -1  15  12      438.18      352.83     48.12 o 
   0  15  12      871.71      738.50     36.12 o 
   1  15  12      450.90      354.74     39.15 o 
  -9   1  13     1891.51     1779.28     67.16 o 
  -8   1  13     3063.40     2996.71     51.85 o 
  -7   1  13     3563.24     3683.40     72.88 o 
  -6   1  13     4110.34     4113.94     86.84 o 
  -4   1  13     3998.36     4255.27    155.47 o 
  -3   1  13       26.07       14.27     23.97 o 
  -2   1  13      293.28      485.59     28.69 o 
  -1   1  13     1276.83     1319.71     73.37 o 
   0   1  13      983.14      984.81     55.03 o 
   1   1  13     2381.32     2394.40    136.93 o 
   2   1  13     3585.57     3609.14    224.50 o 
   3   1  13      250.58      219.65     22.96 o 
   4   1  13      699.08      553.21     80.47 o 
   5   1  13        2.00       -2.50     36.18 o 
   6   1  13       17.13      -26.85     37.14 o 
   7   1  13      353.78      353.69     42.58 o 
  -9   2  13       29.03      -23.24     46.20 o 
  -8   2  13       50.60       67.67     42.61 o 
  -7   2  13        8.64       -2.75     46.29 o 
  -6   2  13      153.01      110.18     63.88 o 
  -4   2  13       39.74       34.63     35.47 o 
  -3   2  13       44.94       35.15     29.00 o 
  -2   2  13      261.97      272.64     26.89 o 
  -1   2  13       42.64       66.50     23.67 o 
   0   2  13      113.47      119.58     24.56 o 
   1   2  13      352.88      526.25     30.51 o 
   2   2  13       11.41       39.36     26.24 o 
   3   2  13       65.12       97.71     23.98 o 
   4   2  13        1.42       57.72     34.07 o 
   5   2  13       32.76       60.65     33.21 o 
   6   2  13       44.16      131.37     24.16 o 
   7   2  13       53.55       62.57     42.30 o 
  -9   3  13      616.00      696.08     54.12 o 
  -8   3  13     2644.26     2571.56    299.01 o 
  -7   3  13     1298.10     1440.89     75.74 o 
  -6   3  13     2036.99     2121.44     72.92 o 
  -5   3  13     1883.40     2125.31    155.10 o 
  -4   3  13     2173.46     2170.02    147.96 o 
  -3   3  13       42.56       34.21     24.62 o 
  -2   3  13      119.13      171.63     26.46 o 
  -1   3  13      680.65      659.51     22.48 o 
   0   3  13     1540.39     1512.40     48.86 o 
   1   3  13     1890.89     1708.82     86.72 o 
   2   3  13     2822.87     2666.28     94.80 o 
   3   3  13      857.84      718.52     54.30 o 
   4   3  13      361.47      336.58     26.17 o 
   5   3  13      118.90       91.81     24.15 o 
   6   3  13       42.26       -2.05     55.06 o 
  -9   4  13       15.27       -8.53     44.27 o 
  -8   4  13       16.00       42.33     72.27 o 
  -7   4  13       16.34        4.54     52.63 o 
  -6   4  13      516.70      591.15     60.35 o 
  -5   4  13       91.04       21.75     27.96 o 
  -4   4  13      979.66     1085.24     68.71 o 
  -3   4  13      692.06      684.17     40.04 o 
  -2   4  13      148.10      118.65     24.72 o 
  -1   4  13     1062.60     1005.88     41.65 o 
   0   4  13       62.63       66.33     30.95 o 
   1   4  13      258.26      326.87     28.43 o 
   2   4  13       20.36       27.62     23.72 o 
   3   4  13       50.90       35.53     22.58 o 
   4   4  13        2.77      -32.80     32.83 o 
   5   4  13      384.44      379.33     43.55 o 
   6   4  13        3.51       33.24     25.82 o 
  -9   5  13      674.48      790.16     70.48 o 
  -8   5  13     2897.84     3238.93     84.24 o 
  -7   5  13     1788.17     1867.07     59.26 o 
  -6   5  13     3248.71     3609.63    205.56 o 
  -5   5  13     1447.16     1485.98     66.67 o 
  -4   5  13     2334.42     2425.40     85.88 o 
  -3   5  13      360.71      377.60     26.15 o 
  -2   5  13      474.72      610.73     25.74 o 
  -1   5  13       47.86       45.35     21.98 o 
   0   5  13      558.21      600.41     29.34 o 
   1   5  13     1101.75      958.74     23.29 o 
   2   5  13     1518.13     1558.13     78.30 o 
   3   5  13      118.94      114.69     28.62 o 
   4   5  13      453.13      359.17     61.07 o 
   5   5  13       29.11       -3.47     21.54 o 
   6   5  13        8.01       37.48     24.94 o 
  -9   6  13       63.52       97.82     64.91 o 
  -8   6  13       10.98       59.42     56.29 o 
  -7   6  13      211.62      174.73     26.93 o 
  -6   6  13       14.90      -12.83     28.03 o 
  -5   6  13      732.41      687.58     29.26 o 
  -4   6  13      732.18      722.34     25.85 o 
  -3   6  13      829.01      809.25     28.43 o 
  -2   6  13     1000.53      997.28     47.84 o 
  -1   6  13      683.84      720.28     25.17 o 
   0   6  13      522.20      517.22     22.21 o 
   1   6  13      245.49      351.97     28.87 o 
   2   6  13       29.70       29.10     23.60 o 
   3   6  13       45.29       81.64     44.79 o 
   4   6  13      581.81      586.14     51.53 o 
   5   6  13      170.70      190.46     29.56 o 
   6   6  13      403.95      411.44     33.32 o 
  -8   7  13      770.71      738.66     60.46 o 
  -7   7  13     1568.29     1640.82    123.36 o 
  -6   7  13      887.20      962.44     42.42 o 
  -5   7  13      738.70      899.41     35.08 o 
  -4   7  13     1331.82     1424.21     75.56 o 
  -3   7  13       16.40       61.37     26.74 o 
  -2   7  13      147.34      234.62     27.45 o 
  -1   7  13      391.66      430.86     24.79 o 
   0   7  13      180.25      232.29     24.84 o 
   1   7  13      291.45      301.23     22.23 o 
   2   7  13     1359.26     1285.33     30.13 o 
   3   7  13       24.43       65.66     23.34 o 
   4   7  13       87.83       41.33     28.50 o 
   5   7  13       34.07        4.88     48.40 o 
   6   7  13       54.33       38.25     26.23 o 
  -8   8  13      197.77      171.09     29.83 o 
  -7   8  13        9.27      -10.68     28.24 o 
  -6   8  13       24.60        7.54     30.24 o 
  -5   8  13      414.09      426.06     30.03 o 
  -4   8  13      154.50      184.84     32.00 o 
  -3   8  13      746.52      712.40     32.29 o 
  -2   8  13     2014.28     2045.58     64.46 o 
  -1   8  13      137.12      182.19     25.73 o 
   0   8  13      994.44     1017.28     50.38 o 
   1   8  13      306.59      433.61     31.76 o 
   2   8  13       44.18       46.06     23.38 o 
   3   8  13      227.33      223.22     23.12 o 
   4   8  13       17.85       17.94     26.50 o 
   5   8  13      355.84      333.43     59.95 o 
  -8   9  13      934.54      886.50    115.50 o 
  -7   9  13      472.99      443.49     33.43 o 
  -6   9  13      929.63      955.52     30.62 o 
  -5   9  13      534.46      556.83     28.77 o 
  -4   9  13     1602.12     1660.65     44.42 o 
  -3   9  13       44.28       57.13     26.02 o 
  -2   9  13      155.62      146.52     25.19 o 
  -1   9  13      257.39      301.09     23.66 o 
   0   9  13      194.19      223.64     21.91 o 
   1   9  13      584.72      616.34     41.21 o 
   2   9  13     1021.14     1037.10     52.69 o 
   3   9  13      149.69      155.84     22.56 o 
   4   9  13      305.84      344.38     29.28 o 
   5   9  13       66.63       12.29     28.75 o 
  -7  10  13       84.26      102.17     30.09 o 
  -6  10  13      263.60      259.62     29.85 o 
  -5  10  13      158.98      123.58     27.34 o 
  -4  10  13     1598.31     1591.94     43.09 o 
  -3  10  13     1541.03     1452.52     55.31 o 
  -2  10  13      130.12      143.32     29.37 o 
  -1  10  13     2994.55     3062.45     69.37 o 
   0  10  13       47.94      -12.21     42.83 o 
   1  10  13      249.73      325.02     23.56 o 
   2  10  13       34.01      508.38    250.49 o 
   3  10  13        9.23       42.01     18.82 o 
   4  10  13       98.02      112.17     27.57 o 
   5  10  13      465.04      440.57     31.40 o 
  -7  11  13      264.89      235.53     30.49 o 
  -6  11  13       62.83       56.48     31.24 o 
  -5  11  13      341.64      316.60     26.18 o 
  -4  11  13       95.55       71.39     27.30 o 
  -3  11  13      445.21      463.35     27.78 o 
  -2  11  13      268.63      318.66     25.43 o 
  -1  11  13      601.41      623.47     35.96 o 
   0  11  13       18.96      -26.61     27.46 o 
   1  11  13      178.39      195.17     26.83 o 
   2  11  13       14.80       20.66     24.84 o 
   3  11  13      286.83      274.62     28.17 o 
   4  11  13      104.00       20.29     24.40 o 
  -6  12  13       30.10      -22.82     43.47 o 
  -5  12  13      131.54      138.48     30.40 o 
  -4  12  13      309.63      282.03     29.44 o 
  -3  12  13      318.51      305.49     27.20 o 
  -2  12  13     1411.21     1349.38     37.56 o 
  -1  12  13      166.52      187.48     23.30 o 
   0  12  13      403.18      390.89     31.38 o 
   1  12  13      183.57      250.65     27.71 o 
   2  12  13       80.86       98.64     23.55 o 
   3  12  13      195.43      204.05     23.78 o 
  -5  13  13      128.29      134.04     28.40 o 
  -4  13  13      732.49      613.99     29.87 o 
  -3  13  13      146.87      141.11     27.28 o 
  -2  13  13      323.22      354.24     28.48 o 
  -1  13  13      126.41      185.75     21.83 o 
   0  13  13       82.60      104.68     24.87 o 
   1  13  13       61.35       42.06     25.40 o 
   2  13  13      139.76      197.20     58.72 o 
   3  13  13       96.36       68.16     24.13 o 
  -4  14  13      887.47      735.23     35.86 o 
  -3  14  13      996.25      946.88     55.74 o 
  -2  14  13      733.33      739.38     30.48 o 
  -1  14  13      648.12      644.68     44.00 o 
   0  14  13      292.47      264.50     27.32 o 
   1  14  13       83.84      115.40     23.98 o 
  -2  15  13        8.88      -19.86     29.19 o 
  -1  15  13       50.15       46.36     28.43 o 
   0  15  13        3.12       43.52     22.74 o 
  -9   0  14      600.66      639.29     63.57 o 
  -8   0  14      215.86      182.22     80.28 o 
  -7   0  14       12.33      -23.38     72.50 o 
  -4   0  14     7999.40     8207.96    391.81 o 
  -3   0  14     9413.83     9851.11    557.97 o 
  -2   0  14     9853.65    10512.87    883.61 o 
  -1   0  14    11073.27    10465.93    851.18 o 
  -1   0  14      426.76      721.55     48.38 o 
   0   0  14     8605.31     8666.94   1445.25 o 
   1   0  14     1600.36     1576.02    280.40 o 
   2   0  14      997.34     1062.40    138.65 o 
   3   0  14        9.97       30.41     38.99 o 
   4   0  14       72.05       57.12     36.43 o 
   5   0  14      638.29      740.20    114.43 o 
   6   0  14      357.43      373.97    100.11 o 
  -9   1  14       43.72      -37.43     47.40 o 
  -8   1  14       26.26      -49.94     49.94 o 
  -7   1  14      360.95      351.42     47.99 o 
  -4   1  14      477.60      471.42     37.76 o 
  -3   1  14      925.43     1037.45     49.05 o 
  -2   1  14      112.86      141.28     27.16 o 
  -1   1  14      110.88      155.30     23.16 o 
   0   1  14      135.55      154.17     23.04 o 
   1   1  14      533.59      586.29     29.13 o 
   2   1  14      939.24      962.91     64.25 o 
   3   1  14     1575.79     1515.21    112.88 o 
   4   1  14      127.58      110.43     30.43 o 
   5   1  14       38.18       32.99     33.00 o 
   6   1  14       19.20       46.79     47.74 o 
  -9   2  14      177.99      171.98     48.93 o 
  -8   2  14      167.40      115.18     46.84 o 
  -7   2  14        3.60        6.60     60.75 o 
  -6   2  14       52.66       36.65     79.40 o 
  -4   2  14     1525.44     1562.81     73.23 o 
  -3   2  14     5699.59     5721.88    242.39 o 
  -2   2  14     1131.40     1080.60     28.10 o 
  -1   2  14     7162.15     7281.73    338.82 o 
   0   2  14     2158.56     2444.12    112.15 o 
   1   2  14     1989.84     1971.67    113.77 o 
   2   2  14      273.19      291.44     25.03 o 
   3   2  14      103.40       51.19     18.82 o 
   4   2  14       84.63       47.13     20.27 o 
   5   2  14      277.45      339.95     42.47 o 
   6   2  14      167.27      115.30     32.20 o 
  -9   3  14       69.73       54.62     58.55 o 
  -3   0  16        2.69        1.78     28.96 o 
  -5   0  18       40.08        7.66     46.03 o 
  -7   0  20       49.43        9.05     78.98 o 
   9   0   6       28.60      -11.56     86.49 o 
   3   0  12       89.04      122.37     37.19 o 
   1   0  14       61.14       97.88     44.54 o 
  -8   3  14       78.29       60.90     57.82 o 
  -7   3  14      186.71      202.28     59.26 o 
  -6   3  14      553.52      583.91     75.13 o 
  -5   3  14       49.09       29.33     36.48 o 
  -4   3  14      216.20      208.83     33.39 o 
  -3   3  14      388.59      495.68     27.83 o 
  -2   3  14      102.43      154.13     25.06 o 
  -1   3  14      108.30      193.55     25.67 o 
   0   3  14      118.23      140.49     31.98 o 
   1   3  14      195.15      228.50     29.08 o 
   2   3  14      663.30      612.52     37.13 o 
   3   3  14      149.55      143.90     20.93 o 
   4   3  14       62.14       97.07     25.40 o 
   5   3  14       96.68      117.98     24.18 o 
   6   3  14       13.31       22.67     26.14 o 
  -9   4  14      104.38      181.84     80.55 o 
  -8   4  14       62.80       30.47     68.07 o 
  -7   4  14        7.86      -21.05     56.67 o 
  -6   4  14      504.54      529.91     39.92 o 
  -5   4  14     1127.35     1178.91     73.44 o 
  -4   4  14     4530.30     4798.32    329.62 o 
  -3   4  14     3097.50     3001.48    141.17 o 
  -2   4  14     4245.93     3983.63    122.12 o 
  -1   4  14     4312.70     4202.88    134.24 o 
   0   4  14     2885.76     2909.40     34.45 o 
   1   4  14     1003.71      917.03     43.60 o 
   2   4  14       48.93       39.99     28.55 o 
   3   4  14       23.23       15.37     37.70 o 
   4   4  14      120.64       89.92     22.22 o 
   5   4  14      478.93      506.56     32.01 o 
   6   4  14      370.67      311.58     37.62 o 
  -9   5  14      305.10      230.54     79.82 o 
  -8   5  14      414.26      425.04     69.22 o 
  -7   5  14      456.39      464.32     57.85 o 
  -6   5  14      731.32      802.57     69.46 o 
  -5   5  14      344.16      289.37     26.86 o 
  -4   5  14      533.48      533.58     37.11 o 
  -3   5  14      145.16      230.66     25.70 o 
  -2   5  14      233.65      256.82     24.40 o 
  -1   5  14      404.55      427.37     23.49 o 
   0   5  14      230.56      226.66     22.92 o 
   1   5  14      453.40      450.11     24.71 o 
   2   5  14      681.94      615.57     25.18 o 
   3   5  14      307.50      326.41     37.40 o 
   4   5  14      455.14      460.77     23.92 o 
   5   5  14      101.38      126.21     50.93 o 
   6   5  14       27.42        6.56     22.53 o 
  -8   6  14       83.06      124.56     65.33 o 
  -7   6  14        9.12       13.98     30.29 o 
  -6   6  14      253.12      252.88     27.53 o 
  -5   6  14     1769.62     1861.06     79.72 o 
  -4   6  14     3025.97     3000.25    142.97 o 
  -3   6  14     4095.19     3890.84    155.89 o 
  -2   6  14     3119.21     2917.00    134.57 o 
  -1   6  14     5696.42     5590.81    183.68 o 
   0   6  14     2807.48     2796.58     92.70 o 
   1   6  14     1673.88     1620.67     30.12 o 
   2   6  14      371.98      403.15     28.47 o 
   3   6  14      159.68      202.23     30.92 o 
   4   6  14       94.56       18.12     32.14 o 
   5   6  14      104.93      144.95     30.66 o 
  -8   7  14      342.18      409.25     66.13 o 
  -7   7  14      203.77      184.69     29.46 o 
  -6   7  14      200.22      260.47     26.16 o 
  -5   7  14       90.28       83.98     27.62 o 
  -4   7  14       49.47       55.04     26.78 o 
  -3   7  14      136.54      208.89     25.59 o 
  -2   7  14      255.67      253.05     23.83 o 
  -1   7  14      192.06      226.18     22.70 o 
   0   7  14      537.78      536.51     30.78 o 
   1   7  14     1324.07     1166.84     50.65 o 
   2   7  14      284.78      276.73     30.10 o 
   3   7  14     1290.14     1221.72     36.83 o 
   4   7  14      309.23      334.03     31.33 o 
   5   7  14      241.04      273.44     40.88 o 
  -8   8  14       15.24       -2.41     34.24 o 
  -7   8  14       16.54      -17.86     32.66 o 
  -6   8  14       23.82       24.55     23.76 o 
  -5   8  14      581.83      564.37     31.32 o 
  -4   8  14      723.03      823.23     41.38 o 
  -3   8  14     2136.86     2124.21     75.07 o 
  -2   8  14      170.01      162.92     25.53 o 
  -1   8  14     3235.07     3335.20    131.12 o 
   0   8  14      874.28      866.58     41.67 o 
   1   8  14      607.22      661.96     24.82 o 
   2   8  14      249.52      261.46     23.66 o 
   3   8  14      191.11      169.08     28.35 o 
   4   8  14       78.55       66.21     28.21 o 
   5   8  14       53.78       -4.08     30.19 o 
  -7   9  14      303.17      301.84     31.29 o 
  -6   9  14      960.06      959.91     63.13 o 
  -5   9  14      428.23      418.88     26.69 o 
  -4   9  14      402.35      385.90     28.82 o 
  -3   9  14       16.93       55.62     26.45 o 
  -2   9  14       60.91      103.20     28.96 o 
  -1   9  14      528.55      582.83     30.32 o 
   0   9  14      669.00      728.95     26.44 o 
   1   9  14      768.87      793.01     35.51 o 
   2   9  14      941.72      956.79     59.53 o 
   3   9  14      588.43      493.44     28.59 o 
   4   9  14      240.59      236.18     31.29 o 
  -7  10  14       17.18        2.89     29.00 o 
  -6  10  14      252.63      262.71     30.43 o 
  -5  10  14      565.58      514.25     29.42 o 
  -4  10  14      632.64      635.19     33.59 o 
  -3  10  14     1043.43      994.49     51.95 o 
  -2  10  14     1455.51     1480.64     75.44 o 
  -1  10  14      498.81      563.11     24.17 o 
   0  10  14      869.52      972.62     44.67 o 
   1  10  14      360.71      419.28     30.08 o 
   2  10  14        6.34       27.05     29.04 o 
   3  10  14       13.27       20.62     27.54 o 
   4  10  14       15.98        3.52     41.85 o 
  -6  11  14      489.88      497.08     29.84 o 
  -5  11  14       54.72        3.36     28.72 o 
  -4  11  14      195.56      160.81     25.85 o 
  -3  11  14       77.15      110.40     25.86 o 
  -2  11  14      148.01      174.12     23.96 o 
  -1  11  14      162.63      167.35     27.94 o 
   0  11  14      311.87      286.99     26.74 o 
   1  11  14      701.91      700.03     46.03 o 
   2  11  14      474.81      481.77     25.02 o 
   3  11  14      617.38      598.44     28.68 o 
  -6  12  14      128.78      133.56     30.65 o 
  -5  12  14       39.80       34.10     32.76 o 
  -4  12  14      866.09      879.36     33.38 o 
  -3  12  14       84.79      119.52     24.70 o 
  -2  12  14       46.84       60.78     27.80 o 
  -1  12  14      914.52      941.39     42.34 o 
   0  12  14      133.22      170.04     22.56 o 
   1  12  14      221.51      274.44     28.11 o 
   2  12  14      123.12      131.03     29.31 o 
   3  12  14      390.89      351.29     51.72 o 
  -5  13  14      359.73      320.11     26.72 o 
  -4  13  14      176.43      153.28     30.23 o 
  -3  13  14       85.86       54.61     28.01 o 
  -2  13  14      119.66      108.76     28.60 o 
  -1  13  14       29.14       47.72     27.74 o 
   0  13  14     1027.40      971.37     73.49 o 
   1  13  14      657.55      594.60     30.81 o 
   2  13  14      729.30      634.73     58.09 o 
  -3  14  14      246.77      186.78     29.71 o 
  -2  14  14       39.92       57.62     30.30 o 
  -1  14  14      290.53      263.02     31.33 o 
   0  14  14       35.01       24.57     26.14 o 
  -9   1  15       66.79       56.02     54.71 o 
  -8   1  15       24.96      -22.69     59.68 o 
  -4   1  15      330.18      344.02     29.69 o 
  -3   1  15       29.09       53.28     22.50 o 
  -2   1  15      171.91      281.77     23.26 o 
  -1   1  15     3407.05     3512.57    173.14 o 
   0   1  15     1264.30     1287.10     88.36 o 
   1   1  15     6645.64     6638.45    431.85 o 
   2   1  15     2348.12     2549.63    104.47 o 
   3   1  15     5304.48     6059.79    435.72 o 
   4   1  15     3229.22     3630.67    266.59 o 
   5   1  15     1155.53     1377.20    129.43 o 
   6   1  15      855.56      911.03     86.15 o 
  -9   2  15       29.13      -66.78     66.78 o 
  -8   2  15      115.75      144.46     69.56 o 
  -7   2  15       83.74       27.12     60.49 o 
  -5   2  15      442.68      405.24     66.73 o 
  -4   2  15       12.46       -0.06     28.73 o 
  -3   2  15      609.33      682.79     28.11 o 
  -2   2  15      217.09      203.78     25.64 o 
  -1   2  15      154.03      238.90     25.42 o 
   0   2  15       80.70       80.80     20.25 o 
   1   2  15       61.22       60.91     17.11 o 
   2   2  15        8.04       28.44     26.75 o 
   3   2  15       53.72       72.19     23.82 o 
   4   2  15       30.67       21.32     37.60 o 
   5   2  15       46.48       95.95     28.48 o 
   6   2  15       65.00       30.09     32.79 o 
  -9   3  15       43.29       65.10     63.65 o 
  -8   3  15      325.51      323.55     68.80 o 
  -7   3  15      362.90      460.62     69.52 o 
  -5   3  15      976.38      938.39     83.20 o 
  -4   3  15      160.02      152.43     31.81 o 
  -3   3  15       24.60       41.13     26.74 o 
  -2   3  15      112.17      188.50     24.81 o 
  -1   3  15     2239.67     2104.17     57.91 o 
   0   3  15     3085.76     2985.90    120.05 o 
   1   3  15     2899.38     2766.04    102.53 o 
   2   3  15     3556.93     3949.12    270.00 o 
   3   3  15     3526.23     3872.94    164.83 o 
   4   3  15     2626.72     2884.90    172.68 o 
   5   3  15      787.46      797.05     29.48 o 
   6   3  15      593.13      564.13     72.75 o 
  -8   4  15       66.19       88.67     65.33 o 
  -7   4  15       37.51        7.28     62.66 o 
  -5   4  15       45.14        7.58     33.42 o 
  -4   4  15      570.67      573.07     49.73 o 
  -3   4  15      213.95      234.94     24.32 o 
  -2   4  15      490.34      453.74     24.03 o 
  -1   4  15      579.43      592.58     24.74 o 
   0   4  15      138.44      172.07     21.90 o 
   1   4  15      230.63      209.82     24.81 o 
   2   4  15       15.03       32.37     25.81 o 
   3   4  15       85.68       73.44     26.63 o 
   4   4  15       71.35       38.66     28.43 o 
   5   4  15      151.53      130.54     27.02 o 
  -8   5  15        9.45       23.64     62.77 o 
  -7   5  15      400.19      395.67     68.00 o 
  -6   5  15      441.84      474.67     55.70 o 
  -5   5  15       38.99       42.34     35.09 o 
  -4   5  15      164.14      144.80     25.84 o 
  -3   5  15       39.13       43.04     23.95 o 
  -2   5  15      201.72      260.08     28.72 o 
  -1   5  15     1753.90     1605.63     58.75 o 
   0   5  15     2035.30     1949.48     96.53 o 
   1   5  15     4081.21     3940.19     89.08 o 
   2   5  15     2031.50     2149.96     69.34 o 
   3   5  15     3781.77     3779.54    125.07 o 
   4   5  15     2192.69     2248.45    127.49 o 
   5   5  15      831.33      864.81     40.65 o 
  -8   6  15      118.02       76.81     67.35 o 
  -7   6  15       89.21       57.71     44.71 o 
  -6   6  15       44.81       23.31     28.04 o 
  -5   6  15      163.54      170.41     31.38 o 
  -4   6  15      363.30      372.01     29.96 o 
  -3   6  15      490.43      469.72     24.57 o 
  -2   6  15      768.30      759.77     38.37 o 
  -1   6  15      674.28      713.94     40.87 o 
   0   6  15      505.78      538.30     27.47 o 
   1   6  15       14.40       62.10     22.37 o 
   2   6  15      305.48      243.62     32.42 o 
   3   6  15      104.80       43.67     26.06 o 
   4   6  15       27.52      -14.74     44.73 o 
   5   6  15       66.03       80.31     26.14 o 
  -8   7  15       43.51       30.78     83.94 o 
  -7   7  15      454.09      421.99     34.35 o 
  -6   7  15      179.84      144.01     26.70 o 
  -5   7  15      291.68      313.54     30.63 o 
  -4   7  15      124.60      105.47     27.73 o 
  -3   7  15       48.27       87.76     28.04 o 
  -2   7  15      124.20      122.79     21.91 o 
  -1   7  15     2168.93     2149.59     99.81 o 
   0   7  15      516.53      515.29     36.84 o 
   1   7  15     3036.28     3009.54    131.72 o 
   2   7  15     1312.64     1330.62     46.18 o 
   3   7  15     2377.87     2326.90     73.72 o 
   4   7  15     1801.89     1785.36     38.37 o 
   5   7  15      655.42      582.27     53.82 o 
  -7   8  15       15.32      -30.09     30.09 o 
  -6   8  15       70.20       15.02     27.75 o 
  -5   8  15      796.01      755.81     34.98 o 
  -4   8  15      158.63      137.48     35.83 o 
  -3   8  15     2321.63     2339.92     96.13 o 
  -2   8  15      936.01      953.37     59.87 o 
  -1   8  15      806.92      819.27     36.68 o 
   0   8  15      481.91      513.05     23.53 o 
   1   8  15      480.35      457.89     20.56 o 
  -1   0  16        5.24       19.86     42.20 o 
  -3   0  18      134.06      122.58     37.68 o 
  -5   0  20       11.23      -33.60     33.60 o 
   3   0  14        0.36        5.22     30.56 o 
   2   8  15       50.64       48.48     24.48 o 
   3   8  15       20.82        2.15     32.23 o 
   4   8  15       98.91       89.97     46.63 o 
  -7   9  15       60.36       50.16     28.92 o 
  -6   9  15       24.91       17.89     30.95 o 
  -5   9  15      191.81      202.03     30.76 o 
  -4   9  15      377.25      361.91     26.52 o 
  -3   9  15       50.35       85.07     25.28 o 
  -2   9  15      223.85      257.30     25.13 o 
  -1   9  15     1037.61     1153.20     35.20 o 
   0   9  15     1179.33     1245.22     45.43 o 
   1   9  15      939.06     1017.88     48.13 o 
   2   9  15      820.08      763.34     52.38 o 
   3   9  15      845.17      771.21     30.60 o 
   4   9  15      738.41      690.19     34.52 o 
  -6  10  15       22.95       17.74     30.03 o 
  -5  10  15       82.82       60.67     33.56 o 
  -4  10  15      980.88      939.15     30.00 o 
  -3  10  15      170.82      724.38    255.83 o 
  -2  10  15      878.91      875.69     44.79 o 
  -1  10  15      934.98      986.00     46.29 o 
   0  10  15      359.24      302.88     67.75 o 
   1  10  15       54.89       54.44     21.31 o 
   2  10  15       83.93       76.28     28.00 o 
   3  10  15       39.16       41.19     19.93 o 
  -6  11  15       57.29       52.41     30.18 o 
  -5  11  15        8.60       17.88     32.71 o 
  -4  11  15       69.62       83.60     30.36 o 
  -3  11  15      124.34      143.36     27.41 o 
  -2  11  15        9.90       13.88     24.84 o 
  -1  11  15      506.75      521.27     28.21 o 
   0  11  15      485.32      444.60     21.24 o 
   1  11  15     1085.02     1012.55     76.95 o 
   2  11  15      501.24      422.40     27.85 o 
   3  11  15     1100.02      882.42     68.27 o 
  -5  12  15      281.33      189.14     28.11 o 
  -4  12  15      449.39      414.54     31.23 o 
  -3  12  15      803.34      705.47     45.16 o 
  -2  12  15     1366.72     1320.47     68.85 o 
  -1  12  15      545.69      591.03     31.56 o 
   0  12  15      407.43      432.69     30.88 o 
   1  12  15      413.34      383.80     35.76 o 
   2  12  15       26.14       16.35     20.74 o 
  -4  13  15      331.77      320.36     28.71 o 
  -3  13  15      255.81      239.29     29.69 o 
  -2  13  15      341.78      347.73     24.27 o 
  -1  13  15      915.82      923.81     54.82 o 
   0  13  15      730.92      668.64     72.17 o 
   1  13  15      367.80      354.30     23.11 o 
  -4   0  16      321.19      256.72     37.03 o 
  -3   0  16       68.98       49.27     31.78 o 
  -2   0  16       71.75      119.91     30.32 o 
  -1   0  16      136.65       80.22     80.30 o 
   0   0  16     1218.83     1129.92    196.58 o 
   1   0  16        4.22        9.44     43.81 o 
   1   0  16      110.20      118.54     36.19 o 
   2   0  16      661.59      729.25    136.87 o 
   3   0  16      511.30      483.47     33.81 o 
   4   0  16     1342.18     1197.12    250.83 o 
   5   0  16      603.42      569.53    102.15 o 
  -4   1  16      472.13      475.23     27.83 o 
  -3   1  16      143.49      136.65     23.02 o 
  -2   1  16      562.83      585.94     26.32 o 
  -1   1  16      559.79      697.15     37.60 o 
   0   1  16      306.30      316.49     21.48 o 
   1   1  16      252.45      278.43     25.96 o 
   2   1  16       43.02       32.48     31.27 o 
   3   1  16      202.90      231.17     30.34 o 
   4   1  16       17.39       12.32     56.40 o 
   5   1  16       99.72      -15.99     36.95 o 
  -8   2  16     2040.83     1881.60     84.17 o 
  -5   2  16       76.88       69.89     60.49 o 
  -4   2  16      217.89      191.17     30.38 o 
  -3   2  16     1224.99     1302.84     50.31 o 
  -2   2  16     1651.33     1570.60     78.65 o 
  -1   2  16      931.81      995.47     42.19 o 
   0   2  16      937.15     1056.94     46.44 o 
   1   2  16      310.67      326.04     34.53 o 
   2   2  16      108.11      200.25     24.28 o 
   3   2  16      343.99      283.45     29.88 o 
   4   2  16      733.32      671.22     71.52 o 
   5   2  16      900.02      851.41     52.92 o 
  -8   3  16       71.63      101.37     77.42 o 
  -5   3  16       59.63       38.98     53.63 o 
  -4   3  16      247.78      251.01     32.05 o 
  -3   3  16       85.02       83.28     25.21 o 
  -2   3  16       31.42       32.16     23.85 o 
  -1   3  16      176.76      270.74     21.18 o 
   0   3  16        1.56      -13.68     24.14 o 
   1   3  16      357.49      372.31     23.92 o 
   2   3  16      159.03      228.60     25.48 o 
   3   3  16      152.96      189.64     20.86 o 
   4   3  16       51.07       18.69     20.82 o 
   5   3  16      359.25      374.38     48.71 o 
  -8   4  16     1449.33     1418.08     85.81 o 
  -5   4  16      211.97      213.37     35.46 o 
  -4   4  16       49.43       26.96     30.74 o 
  -3   4  16       51.01      100.23     28.36 o 
  -2   4  16     1052.72      959.06     33.40 o 
  -1   4  16       86.41       54.52     22.98 o 
   0   4  16      152.91      192.08     19.07 o 
   1   4  16      124.87      171.53     27.18 o 
   2   4  16       82.20       40.21     26.69 o 
   3   4  16      165.28      180.07     24.53 o 
   4   4  16      694.61      686.86     30.45 o 
   5   4  16      384.59      400.70     21.69 o 
  -8   5  16       88.15       64.11     86.95 o 
  -6   5  16      281.07      316.06     34.20 o 
  -5   5  16      314.03      348.98     31.76 o 
  -4   5  16      249.16      292.58     34.73 o 
  -3   5  16       47.77      599.96    303.81 o 
  -2   5  16      183.19      178.49     22.04 o 
  -1   5  16      338.00      398.63     28.42 o 
   0   5  16       13.73      -19.81     19.81 o 
   1   5  16      424.14      366.91     30.78 o 
   2   5  16      287.14      267.88     31.05 o 
   3   5  16      235.08      248.80     26.81 o 
   4   5  16      302.12      325.03     21.95 o 
   5   5  16       78.93       -7.37     40.69 o 
  -8   6  16     1059.87     1157.11     92.63 o 
  -7   6  16      955.90     1167.41     58.73 o 
  -6   6  16      204.14      186.43     34.12 o 
  -5   6  16      573.21      522.83     34.29 o 
  -4   6  16      105.19      138.92     28.93 o 
  -3   6  16       42.42       36.84     27.68 o 
  -2   6  16       88.20      115.44     24.49 o 
  -1   6  16       15.66       31.22     27.51 o 
   0   6  16      206.24      215.01     23.02 o 
   1   6  16       54.45      107.46     26.66 o 
   2   6  16      440.78      409.18     30.99 o 
   3   6  16      365.54      352.29     24.56 o 
   4   6  16     1210.16     1153.33     35.16 o 
  -7   7  16      643.37      632.60     39.72 o 
  -6   7  16      708.61      661.08     40.05 o 
  -5   7  16      936.24      834.38     45.57 o 
  -4   7  16     1426.82     1470.25     74.31 o 
  -3   7  16      459.23      454.77     28.19 o 
  -2   7  16      209.87      158.26     28.84 o 
  -1   7  16      141.50      188.24     22.10 o 
   0   7  16      130.55      122.85     20.35 o 
   1   7  16      362.39      466.30     41.09 o 
   2   7  16      330.51      286.57     28.83 o 
   3   7  16      634.15      630.29     28.74 o 
   4   7  16      225.06      153.13     32.38 o 
  -7   8  16      399.94      474.62     65.16 o 
  -6   8  16      183.44      189.39     30.77 o 
  -5   8  16      224.43      204.87     28.59 o 
  -4   8  16       91.98       97.28     27.67 o 
  -3   8  16       98.94       85.38     28.33 o 
  -2   8  16      111.29      144.70     37.93 o 
  -1   8  16      206.31      240.90     21.73 o 
   0   8  16        9.79        1.73     22.77 o 
   1   8  16       23.07       27.00     19.36 o 
   2   8  16       39.45       36.39     36.38 o 
   3   8  16      402.94      333.27     50.03 o 
   4   8  16      535.37      426.85     44.96 o 
  -6   9  16      827.79      854.34     36.85 o 
  -5   9  16      970.86     1043.79     38.53 o 
  -4   9  16      346.02      377.76     28.94 o 
  -3   9  16      359.87      903.06    275.54 o 
  -2   9  16      128.79      179.67     32.20 o 
  -1   9  16      134.56      183.81     22.87 o 
   0   9  16       78.28      247.50     93.83 o 
   1   9  16      377.13      417.53     26.31 o 
   2   9  16      498.74      455.03     29.37 o 
   3   9  16      544.70      500.48     45.66 o 
  -6  10  16        5.02      -19.67     28.85 o 
  -5  10  16      591.57      583.55     31.85 o 
  -4  10  16      124.78       74.66     32.66 o 
  -3  10  16       46.83       63.71     29.54 o 
  -2  10  16        9.55        6.59     27.53 o 
  -1  10  16      256.12      202.70     22.58 o 
   0  10  16       79.48      153.17     29.88 o 
   1  10  16       38.17       33.73     33.25 o 
   2  10  16      223.38      199.92     22.73 o 
   3  10  16      208.59      232.06     25.26 o 
  -5  11  16      425.50      366.66     32.88 o 
  -4  11  16     1818.72     1742.89     86.70 o 
  -3  11  16      115.70      110.95     27.18 o 
  -2  11  16      373.63      387.74     30.08 o 
  -1  11  16       73.57       93.60     27.82 o 
   0  11  16       29.30       58.24     25.32 o 
   1  11  16      564.83      580.56     40.19 o 
   2  11  16      600.68      515.82     44.61 o 
  -4  12  16       38.25       52.64     30.16 o 
  -3  12  16      459.24      445.22     27.22 o 
  -2  12  16       43.49       56.00     25.73 o 
  -1  12  16       62.86       78.45     24.10 o 
   0  12  16       55.68       75.72     27.97 o 
   1  12  16      146.40      174.39     26.37 o 
  -2  13  16       38.00       45.12     27.75 o 
  -1  13  16       23.09      106.49     36.05 o 
  -5   1  17     6670.73     7301.13    224.17 o 
  -4   1  17     4472.79     4735.68    154.79 o 
  -3   1  17     4282.49     4400.63    180.98 o 
  -2   1  17     1062.61     1134.06     49.68 o 
  -1   1  17     1211.05     1236.39     75.75 o 
   0   1  17      362.31      373.74     40.93 o 
   1   1  17      353.90      328.78     27.28 o 
   2   1  17       29.02       26.53     23.40 o 
   3   1  17      526.14      489.88     27.86 o 
   4   1  17      132.05       72.74     29.21 o 
   5   1  17      333.97      272.07     56.13 o 
  -5   2  17       96.76       66.99     55.30 o 
  -4   2  17       17.99        2.07     29.65 o 
  -3   2  17      141.37      159.26     20.81 o 
  -2   2  17        5.57        6.51     23.67 o 
  -1   2  17      132.78      179.28     20.21 o 
   0   2  17      131.55      160.89     26.73 o 
   1   2  17      157.05      230.41     25.08 o 
   2   2  17       98.47      117.40     26.06 o 
   3   2  17        6.05       14.43     28.42 o 
   4   2  17       46.06       51.94     28.56 o 
   5   2  17        9.84       -2.44     26.44 o 
  -5   3  17     4697.56     4997.63    129.98 o 
  -4   3  17     2882.92     3131.96    172.18 o 
  -3   3  17     3622.03     3709.47    203.27 o 
  -2   3  17     1285.24     1371.95     72.34 o 
  -1   3  17     1024.97     1026.42     46.96 o 
   0   3  17      234.98      251.39     24.13 o 
   1   3  17       15.31       12.01     22.29 o 
   2   3  17      175.54      236.88     23.41 o 
   3   3  17      352.63      347.91     33.67 o 
   4   3  17      107.53       28.71     45.21 o 
  -5   4  17       76.99       45.41     35.70 o 
  -4   4  17        2.16       -0.52     35.69 o 
  -3   4  17      157.05      146.14     29.40 o 
  -2   4  17      278.71      272.35     27.48 o 
  -1   4  17      206.57      243.60     25.25 o 
   0   4  17      364.39      369.68     34.62 o 
   1   4  17      283.63      370.24     25.95 o 
   2   4  17       18.68       -4.62     22.05 o 
   3   4  17      112.25      148.55     25.16 o 
   4   4  17       76.21       44.98     24.44 o 
  -6   5  17     1795.19     2005.65    215.26 o 
  -5   5  17     4060.48     4207.18    248.45 o 
  -4   5  17     4901.77     4945.07    393.83 o 
  -3   5  17     2609.54     2628.72    197.83 o 
  -2   5  17     1509.41     1554.13     95.37 o 
  -1   5  17     1281.21     1296.46     72.94 o 
   0   5  17      425.60      432.38     22.68 o 
   1   5  17       15.77      -27.45     27.45 o 
   2   5  17       23.95       34.84     22.07 o 
   3   5  17       74.54       70.74     23.97 o 
   4   5  17       98.06       22.95     23.87 o 
  -6   6  17       11.41      -29.28     35.85 o 
  -5   6  17      103.02       64.62     30.06 o 
  -4   6  17      307.24      270.57     31.91 o 
  -3   6  17      224.77      251.11     33.42 o 
  -2   6  17      614.63      551.18     28.44 o 
  -1   6  17      935.47      905.38     54.34 o 
   0   6  17      371.08      412.38     23.12 o 
   1   6  17      524.89      570.16     31.55 o 
   2   6  17      305.10      287.87     22.61 o 
   3   6  17        2.65       20.71     28.85 o 
   4   6  17        1.88      -28.00     28.00 o 
  -1   0  18      408.08      756.62     45.02 o 
  -3   0  20        1.35       37.74     40.13 o 
  -5   0  22        1.47       71.02     40.05 o 
   5   0  14       24.23       -8.44     57.76 o 
   3   0  16       19.43       27.17     39.45 o 
  -7   7  17     1464.15     1606.85    206.36 o 
  -6   7  17     1049.58     1090.75     82.64 o 
  -5   7  17     3074.87     3259.65    290.17 o 
  -4   7  17     1579.97     1687.08    105.34 o 
  -3   7  17     1945.38     2034.64     86.40 o 
  -2   7  17      408.42      442.41     28.82 o 
  -1   7  17      611.64      636.32     37.85 o 
   0   7  17      265.33      261.80     22.75 o 
   1   7  17      114.03      105.69     20.07 o 
   2   7  17       14.12       22.56     37.31 o 
   3   7  17      148.77       69.98     30.67 o 
  -6   8  17       24.63       30.14     30.61 o 
  -5   8  17       36.90       16.00     28.98 o 
  -4   8  17       14.40       10.46     27.45 o 
  -3   8  17      798.11      795.05     47.51 o 
  -2   8  17      147.93      190.79     32.04 o 
  -1   8  17      553.84      529.35     25.28 o 
   0   8  17      761.87      743.59     36.53 o 
   1   8  17      548.66      580.49     29.20 o 
   2   8  17       97.42       74.15     27.50 o 
   3   8  17       35.03       23.95     28.79 o 
  -6   9  17      868.74      877.00     60.93 o 
  -5   9  17     2276.02     2257.27    113.00 o 
  -4   9  17      661.07      630.72     41.54 o 
  -3   9  17     2956.70     2811.74    187.94 o 
  -2   9  17      363.83      341.97     28.95 o 
  -1   9  17     1230.13     1202.80     52.91 o 
   0   9  17      319.93      378.07     48.01 o 
   1   9  17       64.19       87.99     27.66 o 
   2   9  17       15.00       20.18     23.63 o 
   3   9  17       85.81       66.12     30.62 o 
  -5  10  17      107.68       47.18     30.10 o 
  -4  10  17       16.54       11.16     30.24 o 
  -3  10  17      293.18      269.82     31.59 o 
  -2  10  17      631.06      548.63     35.73 o 
  -1  10  17      905.30      910.23     57.73 o 
   0  10  17      692.13      694.29     29.58 o 
   1  10  17      370.35      364.88     23.41 o 
   2  10  17      244.07      245.73     27.93 o 
  -4  11  17     1529.98     1295.93     37.05 o 
  -3  11  17      221.29      310.94     34.68 o 
  -2  11  17      468.12      396.29     28.07 o 
  -1  11  17      370.11      399.85     42.04 o 
   0  11  17      140.51      168.27     26.95 o 
   1  11  17       13.37      -28.20     28.82 o 
  -3  12  17      210.36      188.76     30.35 o 
  -2  12  17      409.94      383.80     36.00 o 
  -1  12  17      265.68      214.95     43.21 o 
  -5   0  18     1028.96     1037.05     80.06 o 
  -4   0  18     1456.33     1458.47    101.30 o 
  -3   0  18     3458.45     3506.93    299.44 o 
  -2   0  18     5024.73     5506.68    251.55 o 
  -1   0  18    10597.05    11824.98   1039.81 o 
   0   0  18     4221.46     3913.42    527.43 o 
   1   0  18     8108.32     8268.77    840.75 o 
   1   0  18      310.19      552.60     41.87 o 
   2   0  18     1669.39     1667.43    213.03 o 
   3   0  18     1760.16     1710.02    301.47 o 
   4   0  18      439.86      360.49     47.34 o 
  -5   1  18        2.17        0.58     48.92 o 
  -4   1  18        6.00       -7.88     26.59 o 
  -3   1  18      467.83      577.38     29.59 o 
  -2   1  18       31.00       72.54     24.82 o 
  -1   1  18      178.82      194.17     26.53 o 
   0   1  18      239.98      204.96     32.88 o 
   1   1  18      128.52      147.96     26.09 o 
   2   1  18      105.18        3.82     42.46 o 
   3   1  18       66.04       63.33     38.51 o 
   4   1  18        1.55      -22.70     40.32 o 
  -5   2  18      113.29      131.93     42.70 o 
  -4   2  18     1417.55     1488.98     42.09 o 
  -3   2  18     1191.24     1334.11     56.81 o 
  -2   2  18     2013.50     2055.71     93.43 o 
  -1   2  18     2062.84     2111.24    111.60 o 
   0   2  18     4257.64     4703.26    213.92 o 
   1   2  18      592.46      613.09     48.28 o 
   2   2  18      848.56      716.69     76.62 o 
   3   2  18      422.07      434.34     57.03 o 
   4   2  18       88.26      116.04     51.14 o 
  -5   3  18      174.62      185.59     37.41 o 
  -4   3  18       73.23       89.74     30.52 o 
  -3   3  18      393.74      421.43     29.82 o 
  -2   3  18       51.98       67.05     28.20 o 
  -1   3  18       46.23       22.15     24.21 o 
   0   3  18      129.33      151.74     23.02 o 
   1   3  18      119.40      105.86     22.27 o 
   2   3  18        2.89       61.99     31.12 o 
   3   3  18       78.63      102.82     33.14 o 
   4   3  18       65.30       75.99     33.00 o 
  -5   4  18      607.43      612.29     32.38 o 
  -4   4  18      412.05      406.04     33.60 o 
  -3   4  18     1906.00     1939.04     93.96 o 
  -2   4  18     1955.61     2109.72     94.15 o 
  -1   4  18     3265.02     3292.13    171.57 o 
   0   4  18     3654.92     3946.64    146.45 o 
   1   4  18     1478.53     1568.56     79.14 o 
   2   4  18     1201.18     1130.77     56.77 o 
   3   4  18      413.98      374.75     26.59 o 
   4   4  18      194.31      167.07     50.57 o 
  -6   5  18      445.65      444.70     67.57 o 
  -5   5  18      628.86      614.24     51.93 o 
  -4   5  18      368.27      383.61     33.26 o 
  -3   5  18      683.60      692.93     50.15 o 
  -2   5  18      251.88      263.69     30.04 o 
  -1   5  18       60.64       37.92     24.54 o 
   0   5  18       10.04       17.57     24.73 o 
   1   5  18       64.68       15.28     25.22 o 
   2   5  18       42.62       28.26     27.33 o 
   3   5  18      257.13      229.94     23.33 o 
  -6   6  18       30.91        5.85     40.86 o 
  -5   6  18      418.95      383.36     31.86 o 
  -4   6  18     1305.74     1229.24    107.75 o 
  -3   6  18     1215.06     1203.33     68.59 o 
  -2   6  18     2584.66     2339.52    254.78 o 
  -1   6  18     3430.74     3213.16     99.42 o 
   0   6  18     2958.22     2738.49    147.06 o 
   1   6  18     2248.92     1879.60     43.13 o 
   2   6  18      961.02      984.39     36.26 o 
   3   6  18      700.32      508.27     33.85 o 
  -6   7  18      393.60      403.26     37.25 o 
  -5   7  18      345.34      379.21     33.23 o 
  -4   7  18      699.79      760.82     67.26 o 
  -3   7  18      158.79      148.25     29.68 o 
  -2   7  18      219.33      260.62     59.32 o 
  -1   7  18       31.72       66.49     26.29 o 
   0   7  18       25.42       90.38     22.79 o 
   1   7  18       41.95       47.03     23.12 o 
   2   7  18      138.58      116.53     28.24 o 
   3   7  18      206.02      164.33     32.85 o 
  -6   8  18       21.52       12.85     34.81 o 
  -5   8  18      210.26      238.87     29.46 o 
  -4   8  18      740.16      738.40     40.81 o 
  -3   8  18      506.93      474.89     49.50 o 
  -2   8  18      900.32      813.08     71.72 o 
  -1   8  18     1081.92      971.98     63.31 o 
   0   8  18     1352.07     1278.55     65.45 o 
   1   8  18      379.06      356.49     24.05 o 
   2   8  18      353.40      306.00     25.44 o 
  -5   9  18      729.97      685.40     63.38 o 
  -4   9  18      101.74       99.95     28.82 o 
  -3   9  18     1035.04      965.36     60.33 o 
  -2   9  18      289.87      345.77     30.73 o 
  -1   9  18       52.65      123.35     32.39 o 
   0   9  18       78.82       54.76     29.24 o 
   1   9  18       99.77       87.50     24.76 o 
   2   9  18       61.28       48.86     22.61 o 
  -4  10  18      276.45      298.97     31.17 o 
  -3  10  18      455.33      374.22     49.48 o 
  -2  10  18      504.99      480.71     30.45 o 
  -1  10  18      808.27      671.53     33.33 o 
   0  10  18     1204.46     1134.63     68.45 o 
   1  10  18      596.41      547.62     43.99 o 
  -3  11  18      225.06      195.51     25.96 o 
  -2  11  18      252.69      218.39     24.85 o 
  -1  11  18       46.86       45.10     25.99 o 
  -5   1  19      457.75      459.86     43.75 o 
  -4   1  19      692.57      690.45     30.33 o 
  -3   1  19     1251.06     1259.06     50.71 o 
  -2   1  19      260.31      306.64     24.40 o 
  -1   1  19      395.64      455.71     25.71 o 
   0   1  19      352.68      324.80     28.29 o 
   1   1  19       22.67       25.43     30.92 o 
   2   1  19      728.13      773.81     72.74 o 
   3   1  19      951.19     1127.39     90.18 o 
  -5   2  19       16.72        8.02     36.13 o 
  -4   2  19        4.20        9.10     26.27 o 
  -3   2  19      153.76      169.96     27.46 o 
  -2   2  19       20.32       -9.28     23.95 o 
  -1   2  19      339.19      380.57     24.80 o 
   0   2  19        8.90       24.75     32.93 o 
   1   2  19      182.84      214.86     31.75 o 
   2   2  19        1.80       -3.71     29.08 o 
   3   2  19        7.27       28.99     27.81 o 
  -5   3  19      313.32      306.30     36.43 o 
  -4   3  19      745.91      752.57     40.07 o 
  -3   3  19     1123.26     1123.46     43.76 o 
  -2   3  19      675.23      704.99     34.83 o 
  -1   3  19       39.65       32.66     21.63 o 
   0   3  19      103.88      126.18     25.29 o 
   1   3  19       28.84       14.27     25.96 o 
   2   3  19      722.76      799.20     63.24 o 
   3   3  19      819.17      924.56    105.77 o 
  -5   4  19       89.95       54.85     32.89 o 
  -4   4  19       12.05       -9.47     34.22 o 
  -3   4  19      236.93      222.92     28.97 o 
  -2   4  19      269.00      602.49    174.57 o 
  -1   4  19      199.53      251.83     25.61 o 
   0   4  19      642.95      637.93     61.71 o 
   1   4  19       84.47       92.68     23.47 o 
   2   4  19      299.33      300.12     30.48 o 
   3   4  19       72.16       28.01     30.16 o 
  -6   5  19      195.34      199.68     69.38 o 
  -5   5  19      155.11      180.10     37.65 o 
  -4   5  19      439.76      387.49     38.34 o 
  -3   5  19      258.41      254.37     26.95 o 
  -2   5  19      173.74      203.37     40.66 o 
  -1   5  19        6.08       31.49     21.85 o 
   0   5  19      213.76      227.04     32.58 o 
   1   5  19      139.21      135.00     21.76 o 
   2   5  19      608.38      569.94     31.39 o 
   3   5  19      631.46      607.67     53.56 o 
  -6   6  19      206.73      232.25     54.65 o 
  -5   6  19        7.89       21.52     35.52 o 
  -4   6  19        6.22       19.21     32.01 o 
  -3   6  19       36.17       30.38     30.22 o 
  -2   6  19      249.76      168.82     33.38 o 
  -1   6  19      603.93      603.23     41.92 o 
   0   6  19       85.68       45.72     25.76 o 
   1   6  19      562.43      490.67     27.35 o 
   2   6  19      131.76      125.94     26.85 o 
  -6   7  19       37.67       41.65     39.34 o 
  -5   7  19      192.13      176.47     34.85 o 
  -4   7  19      113.95      129.60     36.01 o 
  -3   7  19      727.79      607.71     71.75 o 
  -2   7  19       32.00       11.76     18.94 o 
  -1   7  19      376.46      360.71     33.19 o 
   0   7  19      313.85      296.31     27.89 o 
   1   7  19       33.12       42.34     29.86 o 
   2   7  19      307.78      285.05     43.98 o 
  -5   8  19       27.82       -4.37     32.09 o 
  -4   8  19        5.17       -3.40     34.39 o 
  -3   8  19      582.60      505.87     84.64 o 
  -2   8  19      103.50       58.63     28.52 o 
  -1   8  19      778.53      609.19     31.86 o 
   0   8  19      503.37      409.62     25.32 o 
   1   8  19      493.03      407.20     24.21 o 
  -4   9  19      189.52      213.27     31.22 o 
  -3   9  19      106.92       73.66     25.61 o 
  -2   9  19       43.36       -0.36     31.56 o 
  -1   9  19       43.42       81.14     32.56 o 
   0   9  19      136.55      150.22     28.03 o 
  -3  10  19      303.56      212.36     37.67 o 
  -2  10  19      370.48      260.80     37.87 o 
  -1  10  19      695.38      564.81     29.40 o 
  -5   0  20      286.38      258.55     69.53 o 
  -4   0  20      589.82      517.21     36.88 o 
  -3   0  20       35.15      -26.82     37.11 o 
  -2   0  20      670.04      727.22     70.89 o 
  -1   0  20        1.09        6.50     40.48 o 
  -1   0  20       28.55       10.04     32.52 o 
   0   0  20      176.24      241.52     46.81 o 
   1   0  20      345.97      388.54     45.44 o 
   2   0  20      174.69      166.32     45.95 o 
   3   0  20       42.08       21.15     45.48 o 
  -5   1  20       62.36        9.32     45.84 o 
  -4   1  20       29.67       14.38     23.59 o 
  -3   1  20      143.82      157.46     24.92 o 
  -2   1  20       90.97       56.39     22.60 o 
  -1   1  20       20.38       17.92     25.61 o 
   0   1  20       22.22       17.49     32.59 o 
   1   1  20      140.48      181.17     35.79 o 
   2   1  20       11.63      -21.63     28.57 o 
  -5   2  20      857.15      911.44     45.84 o 
  -4   2  20      370.69      349.85     23.95 o 
  -3   2  20      135.38      152.41     23.39 o 
  -2   2  20       53.42       55.52     23.27 o 
  -1   2  20     1374.81     1296.87    137.73 o 
   0   2  20      648.71      707.23     49.78 o 
   1   2  20     1749.98     1765.89    108.89 o 
   2   2  20      725.60      775.85     60.60 o 
  -3   0  22        1.92       -5.75     37.58 o 
   5   0  16       22.81       19.96     59.80 o 
   3   0  18       66.97       58.72     37.78 o 
   1   0  20       13.22       12.46     33.81 o 
  -5   3  20      516.64      528.32     40.16 o 
  -4   3  20      240.74      253.29     27.53 o 
  -3   3  20      342.91      343.94     27.17 o 
  -2   3  20       28.70       11.73     26.68 o 
  -1   3  20       71.06       55.76     21.03 o 
   0   3  20        5.26       34.78     21.06 o 
   1   3  20       71.92      127.91     34.51 o 
   2   3  20       11.99      -28.63     28.63 o 
  -5   4  20      287.67      270.64     37.87 o 
  -4   4  20      377.50      356.07     30.86 o 
  -3   4  20      192.53      176.44     27.51 o 
  -2   4  20      209.53      220.54     26.49 o 
  -1   4  20      466.46      456.15     17.94 o 
   0   4  20      434.54      483.28     34.87 o 
   1   4  20      715.58      709.47     48.90 o 
   2   4  20      557.88      584.10     30.12 o 
  -6   5  20       83.00       63.32     67.17 o 
  -5   5  20      212.63      202.42     33.95 o 
  -4   5  20      197.42      174.37     34.89 o 
  -3   5  20      275.63      293.00     31.68 o 
  -2   5  20      129.84       78.08     28.10 o 
  -1   5  20       64.91       80.38     23.10 o 
   0   5  20       16.90       64.94     26.77 o 
   1   5  20       55.94       82.21     21.15 o 
   2   5  20       14.08       12.44     25.49 o 
  -5   6  20      385.77      382.07     37.25 o 
  -4   6  20      433.00      354.32     35.03 o 
  -3   6  20       11.29       18.37     33.56 o 
  -2   6  20      112.49      125.67     28.20 o 
  -1   6  20       53.95       71.30     21.73 o 
   0   6  20       78.38       58.98     21.29 o 
   1   6  20      269.84      237.58     21.42 o 
  -5   7  20      355.50      296.85     32.32 o 
  -4   7  20      530.96      452.97     35.42 o 
  -3   7  20      451.49      346.09     85.80 o 
  -2   7  20      388.30      272.88     50.59 o 
  -1   7  20      313.61      231.71     25.57 o 
   0   7  20       15.86       53.61     25.72 o 
   1   7  20       43.12       31.10     22.69 o 
  -4   8  20      242.44      183.95     32.33 o 
  -3   8  20        5.73       41.27     31.09 o 
  -2   8  20       24.50       45.33     30.84 o 
  -1   8  20      142.25      139.52     28.31 o 
   0   8  20       91.64       34.70     27.43 o 
  -2   9  20      218.39      167.28     30.25 o 
  -5   1  21     1896.37     1988.17     91.64 o 
  -4   1  21     2954.67     3058.07     88.71 o 
  -3   1  21     1614.33     1758.82     85.62 o 
  -2   1  21     1867.38     2053.80     91.05 o 
  -1   1  21     1487.28     1499.03     95.79 o 
   0   1  21      653.43      719.71     45.05 o 
   1   1  21      140.97      169.18     27.02 o 
  -5   2  21       69.44       39.63     39.34 o 
  -4   2  21       21.89        9.54     26.64 o 
  -3   2  21       17.16        0.86     26.68 o 
  -2   2  21        8.05       25.16     26.91 o 
  -1   2  21      223.11      292.60     27.75 o 
   0   2  21        6.98       34.28     29.75 o 
   1   2  21      316.34      364.23     38.70 o 
  -5   3  21     1231.92     1227.38     44.74 o 
  -4   3  21     2280.08     2400.66    124.89 o 
  -3   3  21     1163.64     1205.51     54.84 o 
  -2   3  21     1777.77     1928.27    104.45 o 
  -1   3  21      628.55      649.27     64.66 o 
   0   3  21      792.77      860.13     56.60 o 
   1   3  21      140.21      204.23     45.13 o 
  -5   4  21      240.64      176.92     36.54 o 
  -4   4  21       67.31       54.75     28.16 o 
  -3   4  21       17.07       24.42     26.50 o 
  -2   4  21       12.29      -12.68     30.43 o 
  -1   4  21      110.21      135.48     26.37 o 
   0   4  21      133.87      135.38     25.88 o 
   1   4  21      116.05      133.17     24.08 o 
  -5   5  21     1158.86     1078.00     46.24 o 
  -4   5  21     2114.92     1952.53    212.82 o 
  -3   5  21     1338.79     1332.18     77.28 o 
  -2   5  21     1420.67     1338.10    182.08 o 
  -1   5  21     1239.32     1199.57     77.04 o 
   0   5  21      922.47      838.87     28.29 o 
  -4   6  21       33.41       15.12     32.99 o 
  -3   6  21       43.61        7.65     33.73 o 
  -2   6  21      183.57      126.33     34.46 o 
  -1   6  21      224.17      200.65     26.16 o 
   0   6  21      260.65      247.12     22.01 o 
  -3   7  21      629.64      428.54     88.98 o 
  -2   7  21      985.12      758.41    142.56 o 
  -1   7  21      587.98      514.02     40.42 o 
  -5   0  22       37.25       34.28     58.26 o 
  -4   0  22       76.70       35.05     36.80 o 
  -3   0  22       49.61       38.15     44.61 o 
  -2   0  22      964.39      968.63     91.52 o 
  -1   0  22       24.12       27.48     81.57 o 
  -1   0  22      625.92      635.20     66.84 o 
   0   0  22     3007.68     2807.49    300.70 o 
  -5   1  22      199.44      138.70     44.38 o 
  -4   1  22        0.39       -4.31     28.19 o 
  -3   1  22      347.66      288.35     26.99 o 
  -2   1  22        9.12       21.04     27.65 o 
  -1   1  22       20.79       47.26     22.38 o 
   0   1  22        1.71       34.44     28.89 o 
  -4   2  22      177.76      157.33     28.05 o 
  -3   2  22      162.73      160.94     25.62 o 
  -2   2  22      248.37      246.03     28.02 o 
  -1   2  22     2220.79     2035.65    110.71 o 
   0   2  22     1169.21     1028.63    106.69 o 
  -4   3  22       14.47       23.27     28.75 o 
  -3   3  22       46.10       48.74     26.84 o 
  -2   3  22       15.08       14.25     25.80 o 
  -1   3  22      131.70      102.16     28.94 o 
   0   3  22        5.90       -8.72     28.56 o 
  -4   4  22        8.99      -22.18     28.86 o 
  -3   4  22       10.73       29.42     25.89 o 
  -2   4  22      226.48      219.37     30.02 o 
  -1   4  22      820.06      708.18    114.10 o 
  -3   5  22      315.64      284.70     31.13 o 
  -2   5  22      324.93      277.66     29.27 o 
                                                 
